# Supplementary material for: Genome-wide identification and systematic analysis of the HD-Zip gene family and its roles in response to pH in Panax ginseng Meyer
Source: BMC Plant Biol. 2023 Jan 13;23:30. doi: 10.1186/s12870-023-04038-9 (PMC9838044; doi:10.1186/s12870-023-04038-9)
Supplement: Supplementary file 5 — Additional file 5: Table S1. The HD-Zip genes of the outgroup species used in the phylogenetic tree of the PgHDZ gene family. [file 12870_2023_4038_MOESM5_ESM.xlsx]

## Sheet: Sheet2
Table S1. The HD-Zip genes of the outgroup species used in the phylogenetic tree of the PgHDZ gene family.
Taxon	Species	Gene name	Gene ID in NCBI
Moss	Physcomitrella patens	PpHB14	DQ657204.1
Gymnosperm	Picea glauca	PgHB6	HQ391917.1
	Picea glauca	PgHB5	HQ391916.1
	Picea glauca	PgHB4	HQ391915.1
	Picea glauca	PgHB3	HQ391914.1
	Ginkgo biloba	GbHDZ33	DQ657217.1
	Ginkgo biloba	GbHDZ32	DQ657216.1
	Ginkgo biloba	GbHDZ31	DQ657215.1
Monocots	Oryza sativa	OsHOX1	X96681.2
	Oryza sativa	OsHOX7	AF145731.1
	Oryza sativa	OsHOX6	AF145730.1
	Oryza sativa	OsHOX5	F145729.1
	Oryza sativa	OsHOX4	AF145728.1
	Oryza sativa	OsHOX3	AF145727.1
	Oryza sativa	OsHOX2	AY206864.1
	Zea mays	ZmHB10	NM_001139372.2
	Zea mays	ZmHDG7	NM_001176531.1
Eudicots-Rosids	Arabidopsis thaliana	AtHB1	NM_111013.4
	Arabidopsis thaliana	AtHB2	NM_117780.4
	Arabidopsis thaliana	ATHB3	NM_121519.3
	Arabidopsis thaliana	ATHB4	NM_130055.2
	Arabidopsis thaliana	ATHB5	NM_125929.3
	Arabidopsis thaliana	ATHB6	NM_127808.3
	Arabidopsis thaliana	ATHB7	NM_130233.5
	Arabidopsis thaliana	ATHB8	NM_119441.5
	Arabidopsis thaliana	ATHB12	NM_116054.3
	Arabidopsis thaliana	ATHB13	NM_105646.3
	Arabidopsis thaliana	ATHB15	NM_001084233.2
	Arabidopsis thaliana	ATHB16	NM_120171.3
	Arabidopsis thaliana	ATHB17	NM_001335062.1
	Arabidopsis thaliana	ATHB20	NM_110988.3
	Arabidopsis thaliana	ATHB21	NM_126310.3
	Arabidopsis thaliana	ATHB22	NM_118599.2
	Arabidopsis thaliana	ATHB23	NM_123338.3
	Arabidopsis thaliana	ATHB40	NM_119838.3
	Arabidopsis thaliana	ATHB51	NM_001342733.1
	Arabidopsis thaliana	ATHB52	NM_124777.5
	Arabidopsis thaliana	ATHB53	NM_126068.3
	Arabidopsis thaliana	ATHB54	NM_001332739.1
	Arabidopsis thaliana	ATML1	NM_001036615.3
	Arabidopsis thaliana	ANL2	NM_116298.4
	Arabidopsis thaliana	GL2	NM_001198514.1
	Arabidopsis thaliana	HAT1	NM_117849.4
	Arabidopsis thaliana	HAT2	NM_124108.3
	Arabidopsis thaliana	HAT3	NM_115903.3
	Arabidopsis thaliana	HAT9	NM_127845.4
	Arabidopsis thaliana	HAT14	NM_120754.5
	Arabidopsis thaliana	HAT22	NM_119941.4
	Arabidopsis thaliana	HDG1	NM_115979.5
	Arabidopsis thaliana	HDG2	NM_100402.3
	Arabidopsis thaliana	HDG3	NM_128796.3
	Arabidopsis thaliana	HDG4	NM_117880.3
	Arabidopsis thaliana	HDG5	NM_124059.4
	Arabidopsis thaliana	HDG6	NM_118685.3
	Arabidopsis thaliana	HDG7	NM_001344986.1
	Arabidopsis thaliana	HDG8	NM_001337463.1
	Arabidopsis thaliana	HDG9	NM_121738.2
	Arabidopsis thaliana	HDG10	NM_103188.3
	Arabidopsis thaliana	HDG11	NM_105996.4
	Arabidopsis thaliana	HDG12	NM_101655.3
	Arabidopsis thaliana	PDF2	NM_116727.4
	Arabidopsis thaliana	PHB	NM_129025.4
	Arabidopsis thaliana	PHV	NM_102785.5
	Arabidopsis thaliana	REV	NM_125462.4
Eudicots-Asterids	Zinnia elegans	ZeHB10	AB084380.1
	Zinnia elegans	ZeHB11	AB084381.1
	Zinnia elegans	ZeHB12	AB084382.1
	Zinnia elegans	ZeHB13	AB109562.1
	Zinnia elegans	ZeHB1	AJ312053.1
	Zinnia elegans	ZeHB2	AJ312054.1
	Zinnia elegans	ZeHB3	AJ312055.1
	Solanum lycopersicum	SlHZ24	NM_001353496.1
	Solanum lycopersicum	SlHB2	NM_001348415.1
	Solanum lycopersicum	SlHD1	NM_001247367.2
