# Supplementary material for: Genome-wide identification and systematic analysis of the HD-Zip gene family and its roles in response to pH in Panax ginseng Meyer
Source: BMC Plant Biol. 2023 Jan 13;23:30. doi: 10.1186/s12870-023-04038-9 (PMC9838044; doi:10.1186/s12870-023-04038-9)
Supplement: Supplementary file 6 — Additional file 6: Table S2. Primers used for relative expression analysis of PgHDZ hub genes in the adventitious roots subjected and not subjected to pH stress by RT-qPCR. [file 12870_2023_4038_MOESM6_ESM.xlsx]

## Sheet: Sheet1
Table S2. Primers used for relative expression analysis of PgHDZ hub genes in the adventitious roots subjected and not subjected to pH stress by RT-qPCR.
Primer	Sequence (5' - 3')
PgHDZ17-01-F	GACTTCTCGTCGTCACCACC
PgHDZ17-01-R	CAGCGACCTTATTTGGTCATC
PgHDZ15-03-F	GACCACTGATCGCAAATCAGG
PgHDZ15-03-R	TCATCTGAAAGGATGCCAACG
PgHDZ16-01-F	GGCGATGATCGTCCAGATAGTAG
PgHDZ16-01-R	CTAGTATTTCCGTGGCCTCCAG
PgHDZ18-16-F	TCTTCCTTTCGTCTACTCGTCTTG
PgHDZ18-16-R	CATCATCCCCGTTCTCATCTC
PgHDZ18-19-F	TTGATAAGCAAACACCATCTGAAG
PgHDZ18-19-R	CATATACATCACTTTTCACCGAGG
