# Supplementary material for: Genome-wide identification and systematic analysis of the HD-Zip gene family and its roles in response to pH in Panax ginseng Meyer
Source: BMC Plant Biol. 2023 Jan 13;23:30. doi: 10.1186/s12870-023-04038-9 (PMC9838044; doi:10.1186/s12870-023-04038-9)
Supplement: Supplementary file 7 — Additional file 7: Table S3. The nucleotide sequences of the PgHDZ gene transcripts identified from ginseng cv. Damaya and their subfamilies. [file 12870_2023_4038_MOESM7_ESM.xlsx]

## Sheet: Sheet1
Table S3. The nucleotide sequences of the PgHDZ gene transcripts identified from ginseng cv. Damaya and their subfamilies.
Gene name	Sequence length (bp)	Subfamily	Sequence (5'-3')
PgHDZ01	1485	Ⅰ	TTGAGTTGCATAAAGTGGTGAAAATCTTTTTTAAAAAATACACAAGAAAAAGAAGGAAAATTTTAAGGGTTTGATTCATTAAGATTTGAAGGTTGATACTCCTTTCTCAATTGTCAGCCATGCAGCGGTTCAGTTCAACAAATTCATTGAGCACTTTACTCTATCCACCTCAAGAGAAGAAGAACCCAAAAGACAATTGCATTTACAGTAGTGAAAAATACAAAGAAATGCCGAATGGTTTAGACGACGAAGACAGCAGCACATACATGGAAGAAACAGGGCAGAACACAGATAAAAAAAGGCGATTGAGCTATACTCAAGTAAAGACAATGGAGAAGATATTTGAGGTGGATAACAAACTTGATCCTGGGAAAAAAGTAACACTGGCACATGAACTAG…
PgHDZ03	689	Ⅰ	ATTATTATTATTATTATTATGTGCCTAAAAAGGAAGAGCAGAAAAATAAGCGTGTTGCTGCTTGCTTAGATCTGTTACCCCAAAGATGGGAAGAAATAGGCATGCCCAAGGATCATATAAGACGACGGAAGGAATTATATTCAGCTCCAACACCAACACTAGAGGAAGACCAAAATGATGCTAATGGCAATGGTTCAAAAGCAAGCACTGGCTCAGAGGTTGACTCTAAAGCCGCGTCAAGTTGAAGTTTGGTTTCAGAATAGAAGAGCAAGGAGTAAATTAAAGCAAACTGTGGGTTCTTGAAGAAATGTTGTGAAAATCTTAGTGAGGAGAACCAAAGATTGAAGAAAGAAATACAAGAACTAGTGGTGTTATTAAAGCTGGAACACCCAGCCCAGC…
PgHDZ04-01	1111	Ⅰ	GGTGGTGGTGGTGGTGGTGGTGCCGGTGCCATCTGAATTTCTGTGGAACTCGCCATGAAGCGGCCCGGCGGCGGAAACCCCTCCTCCCACCTCCAGATGGCCAGCCCCAATGATATGGACTACGGCGTGGTCGGGATGGAGGCGGACGGGGACGCGGAGGAGGAGATGATGGCGTGCGGCGGCGGCGGCGGCGGCTGCGGGGGAGGGGAGAAGAAGCGGCGGCTGAGCGCGGAGCAGGTGCGCGCCCTGGAGCGGAGCTTCGAGGTGGAGAACAAGCTGGAGCCGGAGCGCAAGGCGCGGCTGGCGCGCGACCTTGGCCTGCAGCCGCGCCAGGTCGCCGTCTGGTTCCAGAACCGCCGGGCGCGCTGGAAGACCAAGCAGCTCGAGCGCGACTACAAC…
PgHDZ04-02	1396	Ⅰ	CGCTCCATTGGCCGCCCCGTTGCCATCACCGCGCCCATCGCCCCATCCTCCGATTAAACTACTCCATCGCTAGTAAGCAGAATCGATCGATCACAGCAAGCTCGCACACCCGCGATCCATCCTCCATTAGCTCCTCCTCTTCTCCTTGCTCCTCCAGATCAGGTGCATGACAGCACCGCGCGCTCAGGTGGCCACCGGCGAGACCTAGCTAGGTAGGGAGGGAGGCTGGGAGGGAGGGAGCGATGGAGCAGGGGGAGGAGGACGGGGACTGGATGATGGAGCCGGCGGCGGGGAAGAAGGGCGGGGCGATGATCGACAGGAAGAAGCGCTTCAGCGAGGAGCAGATCAAGTCGCTCGAGTCCATGTTCGCCACACAGACCAAGCTGGAGCCCCGCCAGA…
PgHDZ05	1824	Ⅰ	ATCCTCCACAAGAAAAAAAATACTATAAGCGCAATAGAAAAATAGTGATCCCTCAATAAGAAAATCAAGAAAAGATTTCCTTTTCTTCTTGGGCTCCCTTCCACCACCAACCTCTTCTCCGGCCGGCCGAGTTGTCCCGCTCCGGCTGCGTCTTCTCCGGCGAGAGGTGTAGCTAGGTTGCCTGCTCTTCCTTTGAGCGGTCTCCTCCCGGCAGGGCTGAGGAGATCTCTCGGGACCTCGGGACTGGGGCGTGTATGATGGGGATTTCGCTTATGCCGATGAAGACGCCCACGCGGCTTCTGTGGAGCACCAGCTTCTTCCGCCACAAGCTCGCCGCCATGATCGCCTCCTCGTCCTGCTTCTTATAAGAGCCCCTCCGCCGCGCAGCAGCTGTATATA…
PgHDZ06-01	996	Ⅰ	AGCTGATCTCTTACGAGACTTCCAGAAAACAGGAGTAGACGATATGGGAGAGAAACTACCCTCCACCCCGAACTTAACCTTCTTCTTTCCTTGTTCCATCCCACTTCTCCTCAATTAAAGTAAGTCTAGTATATATTCAATTCAATTTCTTTATGTATCAGCTCAAACAACAAGACTTGTTCTTCTTCTTCTTCTTCTTTTTATACATATATACATATATGCTGCTGTTGGTGTTGTTTCTGTTTTGTCTGCAACTCTACTAGGTAGATCTCTATATATGATCATGGCGGTTTTACCTACAAGCTCAGCATGTTTGGAGTTAAGCATATCTGTACCAGGCACCTTCACTTCTTCATCTCTAAATCGTTCCTCCGTAGATGAAGGTGGTGTAATGATGAG…
PgHDZ06-02	984	Ⅰ	AGCTGATCTCTTACGAGACTTCCAGAAAACAGGAGTAGACGATATGGGAGAGAAACTACCCTCCACCCCGAACTTAACCTTCTTCTTTCCTTGTTCCATCCCACTTCTCCTCAATTAAAGTAAGTCTAGTATATATTCAATTCAATTTCTTTATGTATCAGCTCAAACAACAAGACTTGTTCTTCTTCTTCTTCTTCTTTTTATACATATATACATATATGCTGCTGTTGGTGTTGTTTCTGTTTTGTCTGCAACTCTACTAGGTAGATCTCTATATATGATCATGGCGGTTTTACCTACAAGCTCAGCATGTTTGGAGTTAAGCATATCTGTACCAGGCACCTTCACTTCTTCATCTCTAAATCGTTCCTCCGTAGATGAAGGTGGTGTAATGATGAG…
PgHDZ08	732	Ⅰ	CTCTCCCTCTGTTATTCTCTCTAAACATGAAATTAGCCAGGCCATCAGTACAAGAAACAATTAGTCTGGCATGGTAGCTCAATCAAATCTTTTAGGTCATGCCTGCATGAGTATATAGTTGCAGTACTCAAAGAGATGGATTTTTCCTCCGCCAGTTTCATGCTACATCATCATCAAACTCATCATGAGGATAGTGATCATCATCAACCCCTCACTTCTCTCACTCCAAATATTCTATCACTACCTCAAGACTTCCATGGTGTTGCTTCATTTCTCGGGAATAAGAGATCATCCATGTCATTTTCAGCAGCAGGTATTCATCATCAACAAGTTTTTCATCAAGAAACCAATATTGGCAATGGGAATGGAAATATGGGGGATATGGTGGATGATCATTTG…
PgHDZ10-01	831	Ⅰ	TCGGCAGGTTGCAATATGGTTTCAAAACCGGCGTGCCAGATACAAAACCAAACAGCTCGAAAAGGATTATGAATCCTTGAAAGCAAGTTATGATCAGGTCAAGGTTGATTATGACGGTCTTCTCAAAGAGAACGAAAAATTGAAAAATGAGGTTGAATTACTCAAAGAAAAAGTGGTTGCGGGAGAGAAACGGAAGGCAGGGGCGGAACCATGTGATCCCATCATTTCAGTACATGCAGAACCAACACAAAAACCAATTCCAAATAGGATTTCTCAAAATATAACCAATGTACAGGTGATGGTTTTTAAGCAGGAGGATGCAAATTCAGCCAAGAGTGATGTTTTTGATTCAGACAGCCCGCATTATGCCGACCGAAACCATACTTCCTTATTTGAGCC…
PgHDZ10-02	861	Ⅰ	TCGGCAGGTTGCAATATGGTTTCAAAACCGGCGTGCCAGATACAAAACCAAACAGCTCGAAAAGGATTATGAATCCTTGAAAGCAAGTTATGATCAGGTCAAGGTTGATTATGACGGTCTTCTCAAAGAGAACGAAAAATTGAAAAATGAGGTTGAATTACTCAAAGAAAAAGTGGTTGCGGGAGAGAAACGGAAGGCAGGGGCGGAACCATGTGATCCCATCATTTCAGTACATGCAGAACCAACACAAAAACCAATTCCAAATAGGATTTCTCAAAATATAACCAATGTACAGGTGATGGTTTTTAAGCAGGAGGATGCAAATTCAGCCAAGAGTGATGTTTTTGATTCAGACAGCCCGCATTATGCCGACCGAAACCATACTTCCTTATTTGAGCC…
PgHDZ12-01	1029	Ⅰ	ATCATCATCATCATCATCATCAATCTAATTCCATCTCTCCTCATTCTCTCTCCTCCTGTTCACTATCCCATGATTTCCAAGCAGGTGTTTCACCAATGTTGATGGGGAGATCCATGTCGTTTTCGGGTATGGATCAGAGGTGCGAAGAATTGGTACGAGGTGAAGATGAGATGTCGGACGATGGATCACAGCTGCTTGGAGAGAAGAAGAGGAGGCTTAACCTGGAACAGGTGAAGGCACTTGAGAAGAGCTTTGAGTTGGGTAATAAACTTGAGCCCGACAGGAAAATGCAGCTGGCTAGGGCTTTGGGGCTGCAGCCTAGACAGATTGCTATTTGGTTCCAGAATAGGAGGGCTCGCTGGAAGACTAAGCAATTGGAGAGAGATTATGATATACTCA…
PgHDZ12-02	1024	Ⅰ	ATATATATATATATATATATTCATCAAATAAAGAAAGAAACATTTATAAGAAGTTTCCATATATATGATTTTCAGTGATCATCAAATCTCCTTCCAGCAGCTCCAAGCTGATCATCAGCCCATGTTTCATCAAAACTATGATCAACCTTCCATCTCTCTCCATTCTCTCTCCTCTTTTCCACCCCAAGATTTCCAAGGCATGGAGAGGTGCGAAGAAGTGCGGGGAGACGACGACATGTCGGATGACGGATCACAACTAGTGGGAGAAAAGAAGAGGAGGCTCAACTTGGCACAGGTTAAGGTTCTTGAGAAGAGTTTTGAGTTGGGTAACAAACTTGATCCCGAGAGAAAAATTCAGCTGGCTAGGGCTCTGGGGCTGCAGCCCAGACAGATTGCTAT…
PgHDZ12-03	1066	Ⅰ	ATATATATATATATATATATTCATCAAATAAAGAAAGAAACATTTATAAGAAGTTTCCATATATATGATTTTCAGTGATCATCAAATCTCCTTCCAGCAGCTCCAAGCTGATCATCAGCCCATGTTTCATCAAAACTATGATCAACCTTCCATCTCTCTCCATTCTCTCTCCTCTTTTCCACCCCAAGATTTCCAAGGTGTTTCACCTGTGCTGATGAGGAGGTCGATGTCGTTTTCAGGCATGGAGAGGTGCGAAGAAGTGCGGGGAGACGACGACATGTCGGATGACGGATCACAACTAGTGGGAGAAAAGAAGAGGAGGCTCAACTTGGCACAGGTTAAGGTTCTTGAGAAGAGTTTTGAGTTGGGTAACAAACTTGATCCCGAGAGAAAAATTCA…
PgHDZ15-01	2028	Ⅰ	GACGACGACGACAATGACTACCGTGAAAATAATAAACATATTATAATAAGGCACCACCAATAACAATATTATATATCCTTAAGTTATGCTTTCGTGTTTGTTTCATAATTAACCAAGTCACTTAAACAGCTCAGATAAACGGCTTAGCTCGCTCGTAAAACAAGCTCAAGCCATGCCAAATTGAAAAGGGAACACATTAACATGAAGTGTACTATAAGAAAGACCATGGAAGAAGGATTTGATGACTTCACCGCGTTTAATATGGACAATGTTCACAAGGCACCAGAAGAAAAGCTTCATACGATATCAGACCCCATCCAGATTGGATATAAAAACCAAACCCAACCCAACTCCAGTCCAAATAAATACTACTATAAGATACTCTTTTCTCTCGGCAGT…
PgHDZ15-02	2292	Ⅰ	GACGACGACGACAATGACTACCGTGAAAATAATAAACATATTATAATAAGGCACCACCAATAACAATATTATATATCCTTAAGTTATGCTTTCGTGTTTGTTTCATAATTAACCAAGTCACTTAAACAGCTCAGATAAACGGCTTAGCTCGCTCGTAAAACAAGCTCAAGCCATGCCAAATTGAAAAGGGAACACATTAACATGAAGTGTACTATAAGAAAGACCATGGAAGAAGGATTTGATGACTTCACCGCGTTTAATATGGACAATGTTCACAAGGCACCAGAAGAAAAGCTTCATACGATATCAGACCCCATCCAGATTGGATATAAAAACCAAACCCAACCCAACTCCAGTCCAAATAAATACTACTATAAGATACTCTTTTCTCTCGGCAGT…
PgHDZ15-03	1459	Ⅰ	GACGACGACGACAATGACTACCGTGAAAATAATAAACATATTATAATAAGGCACCACCAATAACAATATTATATATCCTTAAGTTATGCTTTCGTGTTTGTTTCATAATTAACCAAGTCACTTAAACAGCTCAGATAAACGGCTTAGCTCGCTCGTAAAACAAGCTCAAGCCATGCCAAATTGAAAAGGGAACACATTAACATGAAGTGTACTATAAGAAAGACCATGGAAGAAGGATTTGATGACTTCACCGCGTTTAATATGGACAATGTTCACAAGGCACCAGAAGAAAAGCTTCATACGATATCAGACCCCATCCAGATTGGATATAAAAACCAAACCCAACCCAACTCCAGTCCAAATAAATACTACTATAAGATACTCTTTTCTCTCGGCAGT…
PgHDZ15-04	2058	Ⅰ	GACGACGACGACAATGACTACCGTGAAAATAATAAACATATTATAATAAGGCACCACCAATAACAATATTATATATCCTTAAGTTATGCTTTCGTGTTTGTTTCATAATTAACCAAGTCACTTAAACAGCTCAGATAAACGGCTTAGCTCGCTCGTAAAACAAGCTCAAGCCATGCCAAATTGAAAAGGGAACACATTAACATGAAGTGTACTATAAGAAAGACCATGGAAGAAGGATTTGATGACTTCACCGCGTTTAATATGGACAATGTTCACAAGGCACCAGAAGAAAAGCTTCATACGATATCAGACCCCATCCAGATTGGATATAAAAACCAAACCCAACCCAACTCCAGTCCAAATAAATACTACTATAAGATACTCTTTTCTCTCGGCAGT…
PgHDZ17-01	2038	Ⅰ	TTTTTTTTGGTACCTACTTTCTACATAGCTCTTACTATATATCTTACCGCCCAACCTTCCCAGTAAATTTCTAATAACCAATCTCCTACAATATAAACAAATTACATATTCCCTCTCAATTGCAGACTAGAGAAGGTCAAGGTAAGACAACTTCAGAAAATGAGGGAAGATGGAGACTTCTCGTCGTCACCACCAGCAACAAACAAAAATACTAACAATTACCAGAATCTGCTTTTAACTCAAATGAAAAAGAAGAACAAGAACACTAGGAGGTTTAATGATGACCAAATAAGGTCGCTGGAGTCCATGTTTAAGCTGGAGACGAAGCTTGAGCCATTAAAGAAGTTGCAGCTGGCAAGAGAGCTTGAGTTACAACCACGCCAGGTGGCTATATGGTTT…
PgHDZ17-02	1808	Ⅰ	GCTTTTAACTCAAATGAAAAAGAAGAACAAGAACACTAGGAGGTTTAATGATGACCAAATAAGGTCGCTGGAGTCCATGTTTAAGCTGGAGACAAAGCTTGAGCCAATAAAGAAGTTGCAGCTGGCAAGAGAGCTTGAGTTACAACCACGCCAGGTGGCTATATGGTTTCAGAACAGAAGAGCTAGATGGAAGTCAAAGCAATTGGAGCAACAATACAGAGTACTAAAAACCAATTATGACAATCTAAATTCACGATTTGAATCCTTACAAGATGAGAAACAGTCCCTGCTTACAAAGTTACAGAAGCTAAGTGATCTGCAAAATGAAACTCATGATGGGGGCATGGGAAGCACGGCTTTGGAAGAAAGAAGTACACACAGAGGATTGGATTATGAAGA…
PgHDZ17-03	1752	Ⅰ	AAAAAAGAAACCAAGAATAGGACTTCAACTCATAATTAGAAAGAAAGACAAGTAACAAGATTAGAAATGCTACAAGTGATAGTAGAACAAGTGGCACACGACATCAAAGACCATTGGTGAAGATAAACCATCAAGAGAAAGAACCAATGAATTAAAAGCAACTGTGTACATAGTTACTTTCTACATAGCCGACTATATATCTTACAACCCAACCTATCCATCAAGGTTCTAACAAAAAGTCTCCTAGCTACAAGATAAACAAATTACCTACGCAATTGAAGAACAAGTTCAACCAGATCTCTGAAGCTCACGGTATTATATAACTTGAGAAAGTGATGGAAGGCCGAGAATTCTCTTCGTCACCACCAGCAGACATATTAACTGCATCTTACGCCTCCC…
PgHDZ18-01	1957	Ⅰ	CTTCTCAACGTATCATAATATCAATTGATGAAAGTTAATTTAATGCTAATAACTTCCGTCATACATGTTCAGTCTCCATTCTATTAGTAATATATACCATTAGTATACTATACTGATTCCTTCAATTTTCTTCCATCCATTTCACAAGGAGGAGAAGCTCTCCCTCTCTCCACAACTTCCCCACAATTCCAAGCGACCTCCTTTTTCTATTTTCCGGCGTCTTTCACCCTTCACAACTCTCTCTTTCTCCCTTTCTGTGTGTTTGTATACTTTTGTGGGTGTAGGTGATGATGGGTTGTGCTCACAGCAGGTGTTCGCATACTTCTCATATCACAGAGATCATCATTACCAGCTTTTTCCGTCACAAACTTTAGAATTACAAACCAAAAAAACCAACTC…
PgHDZ18-02	1895	Ⅰ	ATAATAATCTCCCACCTCCTCCCCCTCCTCCCTCTCCTCCCTCCTCTTTCCTCTCCCCTCTCTCTAAAAATCTAAGAATCCAAGCTACCAGAGAGTTTCAATTCTGACAACTCTCCCACAATTCCAAACCTCTCTTCTCCTTCTTCCCCTGTACCCAATCCATCAAAAAAAAGAAAAAGAAACGCACACAATTTTGGGTGTATACTGCTATTTTCTGGGTGTGATGATGGGAGCTCACAGCAGGTGTTCACATACTTCGCATATCACAGAGATCATCATCACCAGTTTTTTCCGTCACAAGCTCTAGAACAAAAAAAAAATCAAACTTTCTATATATATATAGCAGAATATATAATTATAACATCGGCTTATTGAAATCAGAGTCGTCTGATCTTCATT…
PgHDZ18-03	1801	Ⅰ	ATAATAATCTCCCACCTCCTCCCCCTCCTCCCTCTCCTCCCTCCTCTTTCCTCTCCCCTCTCTCTAAAAATCTAAGAATCCAAGCTACCAGAGAGTTTCAATTCTGACAACTCTCCCACAATTCCAAACCTCTCTTCTCCTTCTTCCCCTGTACCCAATCCATCAAAAAAAAGAAAAAGAAACGCACACAATTTTGGGTGTATACTGCTATTTTCTGGGTGTGATGATGGGAGCTCACAGCAGGTGTTCACATACTTCGCATATCACAGAGATCATCATCACCAGTTTTTTCCGTCACAAGCTCTAGAACAAAAAAAAAATCAAACTTTCTATATATATATAGCAGAATATATAATTATAACATCGGCTTATTGAAATCAGAGTCGTCTGATCTTCATT…
PgHDZ18-04	1939	Ⅰ	CTTCTCAACGTATCATAATATCAATTGATGAAAGTTAATTTAATGCTAATAACTTCCGTCATACATGTTCAGTCTCCATTCTATTAGTAATATATACCATTAGTATACTATACTGATTCCTTCAATTTTCTTCCATCCATTTCACAAGGAGGAGAAGCTCTCCCTCTCTCCACAACTTCCCCACAATTCCAAGCGACCTCCTTTTTCTATTTTCCGGCGTCTTTCACCCTTCACAACTCTCTCTTTCTCCCTTTCTGTGTGTTTGTATACTTTTGTGGGTGTAGGTGATGATGGGTTGTGCTCACAGCAGGTGTTCGCATACTTCTCATATCACAGAGATCATCATTACCAGCTTTTTCCGTCACAAACTTTAGAATTACAAACCAAAAAAACCAACTC…
PgHDZ18-05	2039	Ⅰ	CTTCTCAACGTATCATAATATCAATTGATGAAAGTTAATTTAATGCTAATAACTTCCGTCATACATGTTCAGTCTCCATTCTATTAGTAATATATACCATTAGTATACTATACTGATTCCTTCAATTTTCTTCCATCCATTTCACAAGGAGGAGAAGCTCTCCCTCTCTCCACAACTTCCCCACAATTCCAAGCGACCTCCTTTTTCTATTTTCCGGCGTCTTTCACCCTTCACAACTCTCTCTTTCTCCCTTTCTGTGTGTTTGTATACTTTTGTGGGTGTAGGTGATGATGGGTTGTGCTCACAGCAGGTGTTCGCATACTTCTCATATCACAGAGATCATCATTACCAGCTTTTTCCGTCACAAACTTTAGAATTACAAACCAAAAAAACCAACTC…
PgHDZ18-06	1917	Ⅰ	ATAATAATCTCCCACCTCCTCCCCCTCCTCCCTCTCCTCCCTCCTCTTTCCTCTCCCCTCTCTCTAAAAATCTAAGAATCCAAGCTACCAGAGAGTTTCAATTCTGACAACTCTCCCACAATTCCAAACCTCTCTTCTCCTTCTTCCCCTGTACCCAATCCATCAAAAAAAAGAAAAAGAAACGCACACAATTTTGGGTGTATACTGCTATTTTCTGGGTGTGATGATGGGAGCTCACAGCAGGTGTTCACATACTTCGCATATCACAGAGATCATCATCACCAGTTTTTTCCGTCACAAGCTCTAGAACAAAAAAAAAATCAAACTTTCTATATATATATAGCAGAATATATAATTATAACATCGGCTTATTGAAATCAGAGTCGTCTGATCTTCATT…
PgHDZ18-07	1921	Ⅰ	CTTCTCAACGTATCATAATATCAATTGATGAAAGTTAATTTAATGCTAATAACTTCCGTCATACATGTTCAGTCTCCATTCTATTAGTAATATATACCATTAGTATACTATACTGATTCCTTCAATTTTCTTCCATCCATTTCACAAGGAGGAGAAGCTCTCCCTCTCTCCACAACTTCCCCACAATTCCAAGCGACCTCCTTTTTCTATTTTCCGGCGTCTTTCACCCTTCACAACTCTCTCTTTCTCCCTTTCTGTGTGTTTGTATACTTTTGTGGGTGTAGGTGATGATGGGTTGTGCTCACAGCAGGTGTTCGCATACTTCTCATATCACAGAGATCATCATTACCAGCTTTTTCCGTCACAAACTTTAGAATTACAAACCAAAAAAACCAACTC…
PgHDZ18-08	2033	Ⅰ	CTTCTCAACGTATCATAATATCAATTGATGAAAGTTAATTTAATGCTAATAACTTCCGTCATACATGTTCAGTCTCCATTCTATTAGTAATATATACCATTAGTATACTATACTGATTCCTTCAATTTTCTTCCATCCATTTCACAAGGAGGAGAAGCTCTCCCTCTCTCCACAACTTCCCCACAATTCCAAGCGACCTCCTTTTTCTATTTTCCGGCGTCTTTCACCCTTCACAACTCTCTCTTTCTCCCTTTCTGTGTGTTTGTATACTTTTGTGGGTGTAGGTGATGATGGGTTGTGCTCACAGCAGGTGTTCGCATACTTCTCATATCACAGAGATCATCATTACCAGCTTTTTCCGTCACAAACTTTAGAATTACAAACCAAAAAAACCAACTC…
PgHDZ18-09	1936	Ⅰ	GAAGAAGAATAATCTCCATGTTACAATTAAAAATAATAATATTCTCCCTCCTCCCTCCTCCCTCCTCTCCCTAAAAATCTAAGAATCCAAGCTACCAGAGAGTTTCAATTCTGACAACTCTCCCATAATTCCAAGCATCTCTTCTCCTTCTTCCCCTGTACCCAATCCATCAAAAAAAAGAAAAAGAAACGCACACAATTTTGGGTGTATACTGCTATTTTCTGGGTGTGATGATGGGAGCTCACAGCAGGTGTTCACATACTTCGCATATCACAGAGATCATCATCACCAGTTTTTTCCGTCACAAGCTCTAGAACAAAAAAAAAATCAAACTTTCTATATATATATAGCAGAATATATAATTATAACATCGGCTTATTGAAATCAGAGTCGTCTGAT…
PgHDZ18-10	2025	Ⅰ	CTTCTCAACGTATCATAATATCAATTGATGAAAGTTAATTTAATGCTAATAACTTCCGTCATACATGTTCAGTCTCCATTCTATTAGTAATATATACCATTAGTATACTATACTGATTCCTTCAATTTTCTTCCATCCATTTCACAAGGAGGAGAAGCTCTCCCTCTCTCCACAACTTCCCCACAATTCCAAGCGACCTCCTTTTTCTATTTTCCGGCGTCTTTCACCCTTCACAACTCTCTCTTTCTCCCTTTCTGTGTGTTTGTATACTTTTGTGGGTGTAGGTGATGATGGGTTGTGCTCACAGCAGGTGTTCGCATACTTCTCATATCACAGAGATCATCATTACCAGCTTTTTCCGTCACAAACTTTAGAATTACAAACCAAAAAAACCAACTC…
PgHDZ18-11	2043	Ⅰ	CTTCTCAACGTATCATAATATCAATTGATGAAAGTTAATTTAATGCTAATAACTTCCGTCATACATGTTCAGTCTCCATTCTATTAGTAATATATACCATTAGTATACTATACTGATTCCTTCAATTTTCTTCCATCCATTTCACAAGGAGGAGAAGCTCTCCCTCTCTCCACAACTTCCCCACAATTCCAAGCGACCTCCTTTTTCTATTTTCCGGCGTCTTTCACCCTTCACAACTCTCTCTTTCTCCCTTTCTGTGTGTTTGTATACTTTTGTGGGTGTAGGTGATGATGGGTTGTGCTCACAGCAGGTGTTCGCATACTTCTCATATCACAGAGATCATCATTACCAGCTTTTTCCGTCACAAACTTTAGAATTACAAACCAAAAAAACCAACTC…
PgHDZ18-12	1286	Ⅰ	GAAGAAGAATAATCTCCATGTTACAATTAAAAATAATAATATTCTCCCTCCTCCCTCCTCCCTCCTCTCCCTAAAAATCTAAGAATCCAAGCTACCAGAGAGTTTCAATTCTGACAACTCTCCCATAATTCCAAGCATCTCTTCTCCTTCTTCCCCTGTACCCAATCCATCAAAAAAAAGAAAAAGAAACGCACACAATTTTGGGTGTATACTGCTATTTTCTGGGTGTGATGATGGGAGCTCACAGCAGGTGTTCACATACTTCGCATATCACAGAGATCATCATCACCAGTTTTTTCCGTCACAAGCTCTAGAACAAAAAAAAAATCAAACTTTCTATATATATATAGCAGAATATATAATTATAACATCGGCTTATTGAAATCAGAGTCGTCTGAT…
PgHDZ18-13	1914	Ⅰ	GAAGAAGAATAATCTCCATGTTACAATTAAAAATAATAATATTCTCCCTCCTCCCTCCTCCCTCCTCTCCCTAAAAATCTAAGAATCCAAGCTACCAGAGAGTTTCAATTCTGACAACTCTCCCATAATTCCAAGCATCTCTTCTCCTTCTTCCCCTGTACCCAATCCATCAAAAAAAAGAAAAAGAAACGCACACAATTTTGGGTGTATACTGCTATTTTCTGGGTGTGATGATGGGAGCTCACAGCAGGTGTTCACATACTTCGCATATCACAGAGATCATCATCACCAGTTTTTTCCGTCACAAGCTCTAGAACAAAAAAAAAATCAAACTTTCTATATATATATAGCAGAATATATAATTATAACATCGGCTTATTGAAATCAGAGTCGTCTGAT…
PgHDZ18-14	2021	Ⅰ	CTTCTCAACGTATCATAATATCAATTGATGAAAGTTAATTTAATGCTAATAACTTCCGTCATACATGTTCAGTCTCCATTCTATTAGTAATATATACCATTAGTATACTATACTGATTCCTTCAATTTTCTTCCATCCATTTCACAAGGAGGAGAAGCTCTCCCTCTCTCCACAACTTCCCCACAATTCCAAGCGACCTCCTTTTTCTATTTTCCGGCGTCTTTCACCCTTCACAACTCTCTCTTTCTCCCTTTCTGTGTGTTTGTATACTTTTGTGGGTGTAGGTGATGATGGGTTGTGCTCACAGCAGGTGTTCGCATACTTCTCATATCACAGAGATCATCATTACCAGCTTTTTCCGTCACAAACTTTAGAATTACAAACCAAAAAAACCAACTC…
PgHDZ18-15	1808	Ⅰ	GAAGAAGAATAATCTCCATGTTACAATTAAAAATAATAATATTCTCCCTCCTCCCTCCTCCCTCCTCTCCCTAAAAATCTAAGAATCCAAGCTACCAGAGAGTTTCAATTCTGACAACTCTCCCATAATTCCAAGCATCTCTTCTCCTTCTTCCCCTGTACCCAATCCATCAAAAAAAAGAAAAAGAAACGCACACAATTTTGGGTGTATACTGCTATTTTCTGGGTGTGATGATGGGAGCTCACAGCAGGTGTTCACATACTTCGCATATCACAGAGATCATCATCACCAGTTTTTTCCGTCACAAGCTCTAGAACAAAAAAAAAATCAAACTTTCTATATATATATAGCAGAATATATAATTATAACATCGGCTTATTGAAATCAGAGTCGTCTGAT…
PgHDZ18-16	2033	Ⅰ	CTTCTCAACGTATCATAATATCAATTGATGAAAGTTAATTTAATGCTAATAACTTCCGTCATACATGTTCAGTCTCCATTCTATTAGTAATATATACCATTAGTATACTATACTGATTCCTTCAATTTTCTTCCATCCATTTCACAAGGAGGAGAAGCTCTCCCTCTCTCCACAACTTCCCCACAATTCCAAGCGACCTCCTTTTTCTATTTTCCGGCGTCTTTCACCCTTCACAACTCTCTCTTTCTCCCTTTCTGTGTGTTTGTATACTTTTGTGGGTGTAGGTGATGATGGGTTGTGCTCACAGCAGGTGTTCGCATACTTCTCATATCACAGAGATCATCATTACCAGCTTTTTCCGTCACAAACTTTAGAATTACAAACCAAAAAAACCAACTC…
PgHDZ18-17	1924	Ⅰ	GAAGAAGAATAATCTCCATGTTACAATTAAAAATAATAATATTCTCCCTCCTCCCTCCTCCCTCCTCTCCCTAAAAATCTAAGAATCCAAGCTACCAGAGAGTTTCAATTCTGACAACTCTCCCATAATTCCAAGCATCTCTTCTCCTTCTTCCCCTGTACCCAATCCATCAAAAAAAAGAAAAAGAAACGCACACAATTTTGGGTGTATACTGCTATTTTCTGGGTGTGATGATGGGAGCTCACAGCAGGTGTTCACATACTTCGCATATCACAGAGATCATCATCACCAGTTTTTTCCGTCACAAGCTCTAGAACAAAAAAAAAATCAAACTTTCTATATATATATAGCAGAATATATAATTATAACATCGGCTTATTGAAATCAGAGTCGTCTGAT…
PgHDZ18-18	2021	Ⅰ	CTTCTCAACGTATCATAATATCAATTGATGAAAGTTAATTTAATGCTAATAACTTCCGTCATACATGTTCAGTCTCCATTCTATTAGTAATATATACCATTAGTATACTATACTGATTCCTTCAATTTTCTTCCATCCATTTCACAAGGAGGAGAAGCTCTCCCTCTCTCCACAACTTCCCCACAATTCCAAGCGACCTCCTTTTTCTATTTTCCGGCGTCTTTCACCCTTCACAACTCTCTCTTTCTCCCTTTCTGTGTGTTTGTATACTTTTGTGGGTGTAGGTGATGATGGGTTGTGCTCACAGCAGGTGTTCGCATACTTCTCATATCACAGAGATCATCATTACCAGCTTTTTCCGTCACAAACTTTAGAATTACAAACCAAAAAAACCAACTC…
PgHDZ18-19	2015	Ⅰ	CTTCTCAACGTATCATAATATCAATTGATGAAAGTTAATTTAATGCTAATAACTTCCGTCATACATGTTCAGTCTCCATTCTATTAGTAATATATACCATTAGTATACTATACTGATTCCTTCAATTTTCTTCCATCCATTTCACAAGGAGGAGAAGCTCTCCCTCTCTCCACAACTTCCCCACAATTCCAAGCGACCTCCTTTTTCTATTTTCCGGCGTCTTTCACCCTTCACAACTCTCTCTTTCTCCCTTTCTGTGTGTTTGTATACTTTTGTGGGTGTAGGTGATGATGGGTTGTGCTCACAGCAGGTGTTCGCATACTTCTCATATCACAGAGATCATCATTACCAGCTTTTTCCGTCACAAACTTTAGAATTACAAACCAAAAAAACCAACTC…
PgHDZ18-20	1945	Ⅰ	CTTCTCAACGTATCATAATATCAATTGATGAAAGTTAATTTAATGCTAATAACTTCCGTCATACATGTTCAGTCTCCATTCTATTAGTAATATATACCATTAGTATACTATACTGATTCCTTCAATTTTCTTCCATCCATTTCACAAGGAGGAGAAGCTCTCCCTCTCTCCACAACTTCCCCACAATTCCAAGCGACCTCCTTTTTCTATTTTCCGGCGTCTTTCACCCTTCACAACTCTCTCTTTCTCCCTTTCTGTGTGTTTGTATACTTTTGTGGGTGTAGGTGATGATGGGTTGTGCTCACAGCAGGTGTTCGCATACTTCTCATATCACAGAGATCATCATTACCAGCTTTTTCCGTCACAAACTTTAGAATTACAAACCAAAAAAACCAACTC…
PgHDZ18-21	1939	Ⅰ	CTTCTCAACGTATCATAATATCAATTGATGAAAGTTAATTTAATGCTAATAACTTCCGTCATACATGTTCAGTCTCCATTCTATTAGTAATATATACCATTAGTATACTATACTGATTCCTTCAATTTTCTTCCATCCATTTCACAAGGAGGAGAAGCTCTCCCTCTCTCCACAACTTCCCCACAATTCCAAGCGACCTCCTTTTTCTATTTTCCGGCGTCTTTCACCCTTCACAACTCTCTCTTTCTCCCTTTCTGTGTGTTTGTATACTTTTGTGGGTGTAGGTGATGATGGGTTGTGCTCACAGCAGGTGTTCGCATACTTCTCATATCACAGAGATCATCATTACCAGCTTTTTCCGTCACAAACTTTAGAATTACAAACCAAAAAAACCAACTC…
PgHDZ18-22	1227	Ⅰ	ATAATAATCTCCCACCTCCTCCCCCTCCTCCCTCTCCTCCCTCCTCTTTCCTCTCCCCTCTCTCTAAAAATCTAAGAATCCAAGCTACCAGAGAGTTTCAATTCTGACAACTCTCCCACAATTCCAAACCTCTCTTCTCCTTCTTCCCCTGTACCCAATCCATCAAAAAAAAGAAAAAGAAACGCACACAATTTTGGGTGTATACTGCTATTTTCTGGGTGTGATGATGGGAGCTCACAGCAGGTGTTCACATACTTCGCATATCACAGAGATCATCATCACCAGTTTTTTCCGTCACAAGCTCTAGAACAAAAAAAAAATCAAACTTTCTATATATATATAGCAGAATATATAATTATAACATCGGCTTATTGAAATCAGAGTCGTCTGATCTTCATT…
PgHDZ18-23	2055	Ⅰ	CTTCTCAACGTATCATAATATCAATTGATGAAAGTTAATTTAATGCTAATAACTTCCGTCATACATGTTCAGTCTCCATTCTATTAGTAATATATACCATTAGTATACTATACTGATTCCTTCAATTTTCTTCCATCCATTTCACAAGGAGGAGAAGCTCTCCCTCTCTCCACAACTTCCCCACAATTCCAAGCGACCTCCTTTTTCTATTTTCCGGCGTCTTTCACCCTTCACAACTCTCTCTTTCTCCCTTTCTGTGTGTTTGTATACTTTTGTGGGTGTAGGTGATGATGGGTTGTGCTCACAGCAGGTGTTCGCATACTTCTCATATCACAGAGATCATCATTACCAGCTTTTTCCGTCACAAACTTTAGAATTACAAACCAAAAAAACCAACTC…
PgHDZ18-24	1267	Ⅰ	ATAATAATCTCCCACCTCCTCCCCCTCCTCCCTCTCCTCCCTCCTCTTTCCTCTCCCCTCTCTCTAAAAATCTAAGAATCCAAGCTACCAGAGAGTTTCAATTCTGACAACTCTCCCACAATTCCAAACCTCTCTTCTCCTTCTTCCCCTGTACCCAATCCATCAAAAAAAAGAAAAAGAAACGCACACAATTTTGGGTGTATACTGCTATTTTCTGGGTGTGATGATGGGAGCTCACAGCAGGTGTTCACATACTTCGCATATCACAGAGATCATCATCACCAGTTTTTTCCGTCACAAGCTCTAGAACAAAAAAAAAATCAAACTTTCTATATATATATAGCAGAATATATAATTATAACATCGGCTTATTGAAATCAGAGTCGTCTGATCTTCATT…
PgHDZ18-25	2003	Ⅰ	CTTCTCAACGTATCATAATATCAATTGATGAAAGTTAATTTAATGCTAATAACTTCCGTCATACATGTTCAGTCTCCATTCTATTAGTAATATATACCATTAGTATACTATACTGATTCCTTCAATTTTCTTCCATCCATTTCACAAGGAGGAGAAGCTCTCCCTCTCTCCACAACTTCCCCACAATTCCAAGCGACCTCCTTTTTCTATTTTCCGGCGTCTTTCACCCTTCACAACTCTCTCTTTCTCCCTTTCTGTGTGTTTGTATACTTTTGTGGGTGTAGGTGATGATGGGTTGTGCTCACAGCAGGTGTTCGCATACTTCTCATATCACAGAGATCATCATTACCAGCTTTTTCCGTCACAAACTTTAGAATTACAAACCAAAAAAACCAACTC…
PgHDZ18-26	2073	Ⅰ	CTTCTCAACGTATCATAATATCAATTGATGAAAGTTAATTTAATGCTAATAACTTCCGTCATACATGTTCAGTCTCCATTCTATTAGTAATATATACCATTAGTATACTATACTGATTCCTTCAATTTTCTTCCATCCATTTCACAAGGAGGAGAAGCTCTCCCTCTCTCCACAACTTCCCCACAATTCCAAGCGACCTCCTTTTTCTATTTTCCGGCGTCTTTCACCCTTCACAACTCTCTCTTTCTCCCTTTCTGTGTGTTTGTATACTTTTGTGGGTGTAGGTGATGATGGGTTGTGCTCACAGCAGGTGTTCGCATACTTCTCATATCACAGAGATCATCATTACCAGCTTTTTCCGTCACAAACTTTAGAATTACAAACCAAAAAAACCAACTC…
PgHDZ18-27	590	Ⅰ	TGATGAGTACTTTCATCAACCTGAGAAGAAGAGGCGGCTTAAGGCTGATCAAATCCAATTTCTGGAGAAGAGTTTTGAGGCAGAGAACAAGCTTGAACCAGAAAGGAAAATTCAGCTTGCGAAAGACCTTGGTTTGCAGCCTCGGCAGGTTGCAATATGGTTTCAGAACCGCCGAGCACGTTGGAAGACTAAAACAATAGAGAGAGATTATGAGGTATTGCAAGATAGCTACAACAGCCTCAAAGCCGACTATGACAACCTCCTTAAGAATAAGGAGAAGCTAAAAGCTGAGGTTCTTGACCTGACAGAAAAGTTGCTTCTCAAAGAGAAAGAGAAGGGGGGCTTGAAATTTGTTGATAAGCAAACACTGTCTGAAGCACCGCAACAAGAACACATTGG…
PgHDZ18-28	1279	Ⅰ	ATAATAATCTCCCACCTCCTCCCCCTCCTCCCTCTCCTCCCTCCTCTTTCCTCTCCCCTCTCTCTAAAAATCTAAGAATCCAAGCTACCAGAGAGTTTCAATTCTGACAACTCTCCCACAATTCCAAACCTCTCTTCTCCTTCTTCCCCTGTACCCAATCCATCAAAAAAAAGAAAAAGAAACGCACACAATTTTGGGTGTATACTGCTATTTTCTGGGTGTGATGATGGGAGCTCACAGCAGGTGTTCACATACTTCGCATATCACAGAGATCATCATCACCAGTTTTTTCCGTCACAAGCTCTAGAACAAAAAAAAAATCAAACTTTCTATATATATATAGCAGAATATATAATTATAACATCGGCTTATTGAAATCAGAGTCGTCTGATCTTCATT…
PgHDZ18-29	2037	Ⅰ	CTTCTCAACGTATCATAATATCAATTGATGAAAGTTAATTTAATGCTAATAACTTCCGTCATACATGTTCAGTCTCCATTCTATTAGTAATATATACCATTAGTATACTATACTGATTCCTTCAATTTTCTTCCATCCATTTCACAAGGAGGAGAAGCTCTCCCTCTCTCCACAACTTCCCCACAATTCCAAGCGACCTCCTTTTTCTATTTTCCGGCGTCTTTCACCCTTCACAACTCTCTCTTTCTCCCTTTCTGTGTGTTTGTATACTTTTGTGGGTGTAGGTGATGATGGGTTGTGCTCACAGCAGGTGTTCGCATACTTCTCATATCACAGAGATCATCATTACCAGCTTTTTCCGTCACAAACTTTAGAATTACAAACCAAAAAAACCAACTC…
PgHDZ18-30	1909	Ⅰ	CTTCTCAACGTATCATAATATCAATTGATGAAAGTTAATTTAATGCTAATAACTTCCGTCATACATGTTCAGTCTCCATTCTATTAGTAATATATACCATTAGTATACTATACTGATTCCTTCAATTTTCTTCCATCCATTTCACAAGGAGGAGAAGCTCTCCCTCTCTCCACAACTTCCCCACAATTCCAAGCGACCTCCTTTTTCTATTTTCCGGCGTCTTTCACCCTTCACAACTCTCTCTTTCTCCCTTTCTGTGTGTTTGTATACTTTTGTGGGTGTAGGTGATGATGGGTTGTGCTCACAGCAGGTGTTCGCATACTTCTCATATCACAGAGATCATCATTACCAGCTTTTTCCGTCACAAACTTTAGAATTACAAACCAAAAAAACCAACTC…
PgHDZ18-31	1274	Ⅰ	GAAGAAGAATAATCTCCATGTTACAATTAAAAATAATAATATTCTCCCTCCTCCCTCCTCCCTCCTCTCCCTAAAAATCTAAGAATCCAAGCTACCAGAGAGTTTCAATTCTGACAACTCTCCCATAATTCCAAGCATCTCTTCTCCTTCTTCCCCTGTACCCAATCCATCAAAAAAAAGAAAAAGAAACGCACACAATTTTGGGTGTATACTGCTATTTTCTGGGTGTGATGATGGGAGCTCACAGCAGGTGTTCACATACTTCGCATATCACAGAGATCATCATCACCAGTTTTTTCCGTCACAAGCTCTAGAACAAAAAAAAAATCAAACTTTCTATATATATATAGCAGAATATATAATTATAACATCGGCTTATTGAAATCAGAGTCGTCTGAT…
PgHDZ18-32	1927	Ⅰ	CTTCTCAACGTATCATAATATCAATTGATGAAAGTTAATTTAATGCTAATAACTTCCGTCATACATGTTCAGTCTCCATTCTATTAGTAATATATACCATTAGTATACTATACTGATTCCTTCAATTTTCTTCCATCCATTTCACAAGGAGGAGAAGCTCTCCCTCTCTCCACAACTTCCCCACAATTCCAAGCGACCTCCTTTTTCTATTTTCCGGCGTCTTTCACCCTTCACAACTCTCTCTTTCTCCCTTTCTGTGTGTTTGTATACTTTTGTGGGTGTAGGTGATGATGGGTTGTGCTCACAGCAGGTGTTCGCATACTTCTCATATCACAGAGATCATCATTACCAGCTTTTTCCGTCACAAACTTTAGAATTACAAACCAAAAAAACCAACTC…
PgHDZ18-33	1927	Ⅰ	CTTCTCAACGTATCATAATATCAATTGATGAAAGTTAATTTAATGCTAATAACTTCCGTCATACATGTTCAGTCTCCATTCTATTAGTAATATATACCATTAGTATACTATACTGATTCCTTCAATTTTCTTCCATCCATTTCACAAGGAGGAGAAGCTCTCCCTCTCTCCACAACTTCCCCACAATTCCAAGCGACCTCCTTTTTCTATTTTCCGGCGTCTTTCACCCTTCACAACTCTCTCTTTCTCCCTTTCTGTGTGTTTGTATACTTTTGTGGGTGTAGGTGATGATGGGTTGTGCTCACAGCAGGTGTTCGCATACTTCTCATATCACAGAGATCATCATTACCAGCTTTTTCCGTCACAAACTTTAGAATTACAAACCAAAAAAACCAACTC…
PgHDZ18-34	1902	Ⅰ	GAAGAAGAATAATCTCCATGTTACAATTAAAAATAATAATATTCTCCCTCCTCCCTCCTCCCTCCTCTCCCTAAAAATCTAAGAATCCAAGCTACCAGAGAGTTTCAATTCTGACAACTCTCCCATAATTCCAAGCATCTCTTCTCCTTCTTCCCCTGTACCCAATCCATCAAAAAAAAGAAAAAGAAACGCACACAATTTTGGGTGTATACTGCTATTTTCTGGGTGTGATGATGGGAGCTCACAGCAGGTGTTCACATACTTCGCATATCACAGAGATCATCATCACCAGTTTTTTCCGTCACAAGCTCTAGAACAAAAAAAAAATCAAACTTTCTATATATATATAGCAGAATATATAATTATAACATCGGCTTATTGAAATCAGAGTCGTCTGAT…
PgHDZ18-35	2055	Ⅰ	CTTCTCAACGTATCATAATATCAATTGATGAAAGTTAATTTAATGCTAATAACTTCCGTCATACATGTTCAGTCTCCATTCTATTAGTAATATATACCATTAGTATACTATACTGATTCCTTCAATTTTCTTCCATCCATTTCACAAGGAGGAGAAGCTCTCCCTCTCTCCACAACTTCCCCACAATTCCAAGCGACCTCCTTTTTCTATTTTCCGGCGTCTTTCACCCTTCACAACTCTCTCTTTCTCCCTTTCTGTGTGTTTGTATACTTTTGTGGGTGTAGGTGATGATGGGTTGTGCTCACAGCAGGTGTTCGCATACTTCTCATATCACAGAGATCATCATTACCAGCTTTTTCCGTCACAAACTTTAGAATTACAAACCAAAAAAACCAACTC…
PgHDZ18-36	2043	Ⅰ	CTTCTCAACGTATCATAATATCAATTGATGAAAGTTAATTTAATGCTAATAACTTCCGTCATACATGTTCAGTCTCCATTCTATTAGTAATATATACCATTAGTATACTATACTGATTCCTTCAATTTTCTTCCATCCATTTCACAAGGAGGAGAAGCTCTCCCTCTCTCCACAACTTCCCCACAATTCCAAGCGACCTCCTTTTTCTATTTTCCGGCGTCTTTCACCCTTCACAACTCTCTCTTTCTCCCTTTCTGTGTGTTTGTATACTTTTGTGGGTGTAGGTGATGATGGGTTGTGCTCACAGCAGGTGTTCGCATACTTCTCATATCACAGAGATCATCATTACCAGCTTTTTCCGTCACAAACTTTAGAATTACAAACCAAAAAAACCAACTC…
PgHDZ18-37	2051	Ⅰ	CTTCTCAACGTATCATAATATCAATTGATGAAAGTTAATTTAATGCTAATAACTTCCGTCATACATGTTCAGTCTCCATTCTATTAGTAATATATACCATTAGTATACTATACTGATTCCTTCAATTTTCTTCCATCCATTTCACAAGGAGGAGAAGCTCTCCCTCTCTCCACAACTTCCCCACAATTCCAAGCGACCTCCTTTTTCTATTTTCCGGCGTCTTTCACCCTTCACAACTCTCTCTTTCTCCCTTTCTGTGTGTTTGTATACTTTTGTGGGTGTAGGTGATGATGGGTTGTGCTCACAGCAGGTGTTCGCATACTTCTCATATCACAGAGATCATCATTACCAGCTTTTTCCGTCACAAACTTTAGAATTACAAACCAAAAAAACCAACTC…
PgHDZ18-38	2061	Ⅰ	CTTCTCAACGTATCATAATATCAATTGATGAAAGTTAATTTAATGCTAATAACTTCCGTCATACATGTTCAGTCTCCATTCTATTAGTAATATATACCATTAGTATACTATACTGATTCCTTCAATTTTCTTCCATCCATTTCACAAGGAGGAGAAGCTCTCCCTCTCTCCACAACTTCCCCACAATTCCAAGCGACCTCCTTTTTCTATTTTCCGGCGTCTTTCACCCTTCACAACTCTCTCTTTCTCCCTTTCTGTGTGTTTGTATACTTTTGTGGGTGTAGGTGATGATGGGTTGTGCTCACAGCAGGTGTTCGCATACTTCTCATATCACAGAGATCATCATTACCAGCTTTTTCCGTCACAAACTTTAGAATTACAAACCAAAAAAACCAACTC…
PgHDZ18-39	1820	Ⅰ	GAAGAAGAATAATCTCCATGTTACAATTAAAAATAATAATATTCTCCCTCCTCCCTCCTCCCTCCTCTCCCTAAAAATCTAAGAATCCAAGCTACCAGAGAGTTTCAATTCTGACAACTCTCCCATAATTCCAAGCATCTCTTCTCCTTCTTCCCCTGTACCCAATCCATCAAAAAAAAGAAAAAGAAACGCACACAATTTTGGGTGTATACTGCTATTTTCTGGGTGTGATGATGGGAGCTCACAGCAGGTGTTCACATACTTCGCATATCACAGAGATCATCATCACCAGTTTTTTCCGTCACAAGCTCTAGAACAAAAAAAAAATCAAACTTTCTATATATATATAGCAGAATATATAATTATAACATCGGCTTATTGAAATCAGAGTCGTCTGAT…
PgHDZ19-01	950	Ⅰ	CTCAAAAATATCAACCCATGTTAGACAAAAAGAAAAGTTATAATTAAATATATATATAAGAGTATGAATTAATATAAGTAATTAACGACCGATCACATATATATGAATCATAAAGGTGCACTTGCTGGAGAAGAGCTTTGAGACAGAAAACAAACTGGAGCCGGAACGTAAAACGCAGCTTGCCAAGAAGCTTGGACTGCGGCCTAGACAGGTGGCTGTATGGTTCCAAAACCGCCGCGCAAGGTGGAAGACTAAACAGCTTGAGAGGGACTATGACAACCTCAAATCCTCTTATGACTCCCTCACTTCCTCCTATGACTCCATTCTCAAAGAGAATCAGACGCTCAAAGCTGAGGTTATATCCTTATCTGAGAAGCTGCAAGCTAAGGAGGTGGCCCA…
PgHDZ19-02	1913	Ⅰ	ATAATTGTAACGGTTAAGAATCAGACAGTTAGCCGAATCTGAAACAGTCTGGCTTGACTCGAATCCGATAACTTCCTTATCGGAAAGCATGGCAACTTATTGTTAATTGCCTCTCCTCTCTTCATCTGGCACAGACTCCGATTCCTTATTCTTCTCGACGCTAATCCAACGGTTCAGATCCAATACAACTCCAGTCACCTACGGGCTACGGCCTAAGTTATTCAACCCCATCTTCTTGTCTGTTTAGTGTTTAGTCTGCTAGATATATCAACTACAACCGAAATGACCAAATTCTCACCTTCCACAAAATACGAATCATTTCAATACCAAGGCCATTTATGTAATTTAATATGTACAAGAACAAATATAAAATGCATTTGCCTCTCCTATTTCAACTTT…
PgHDZ19-03	1027	Ⅰ	CCGTGCAACGGCAACATGTTGTTCCTTGGGAATCGTGATTCCATTTTTCGAGGAACAAGAGCAGTGACGATGAACGTAGAGGAAACCTCAAAGAGACGAGTACCCTTTTTCAGTTCGCCGGAAGAACTGTTCGACGAGGAATATTACGATGACCAGTCGCCGGAAAAGAAGCGTCGTCTCACTCCTGAGCAGGTGCACTTGCTGGAGAAGAGCTTTGAGACAGAAAACAAACTGGAGCCGGAACGTAAAACGCAGCTTGCCAAGAAGCTTGGACTGCGGCCTAGACAGGTGGCTGTATGGTTCCAAAACCGCCGCGCAAGGTGGAAGACTAAACAGCTTGAGAGGGACTATGACAACCTCAAATCCTCTTATGACTCCCTCACTTCCTCCTATGACTCC…
PgHDZ19-04	894	Ⅰ	CCGTGCAACGGCAACATGTTGTTCCTTGGGAATCGTGATTCCATTTTTCGAGGAACAAGAGCAGTGACGATGAACGTAGAGGAAACCTCAAAGAGACGAGTACCCTTTTTCAGTTCGCCGGAAGAACTGTTCGACGAGGAATATTACGATGACCAGTCGCCGGAAAAGAAGCGTCGTCTCACTCCTGAGCAGGTGCACTTGCTGGAGAAGAGCTTTGAGACAGAAAACAAACTGGAGCCGGAACGTAAAACGCAGCTTGCCAAGAAGCTTGGACTGCGGCCTAGACAGGTGGCTGTATGGTTCCAAAACCGCCGCGCAAGGTGGAAGACTAAACAGCTTGAGAGGGACTATGACAACCTCAAATCCTCTTATGACTCCCTCACTTCCTCCTATGACTCC…
PgHDZ19-05	986	Ⅰ	CTCAAAAATATCAACCCATGTTAGACAAAAAGAAAAGTTATAATTAAATATATATATAAGAGTATGAATTAATATAAGTAATTAACGACCGATCACATATATATGAATCATAAAGGTGCACTTGCTGGAGAAGAGCTTTGAGACAGAAAACAAACTGGAGCCGGAACGTAAAACGCAGCTTGCCAAGAAGCTTGGACTGCGGCCTAGACAGGTGGCTGTATGGTTCCAAAACCACCGCGCAAAATGGAAGACTAAACAGCTGGAGAGGAACTATGATCACCTCAAATCCTCCTACGACTCCCTCGTCTCCGACTATGACTCCATTCTCGAACACAATGAGAAGCTCAAAGCTGAGGTTGTTTCCTTAACTGAGAAGCTGCAGGCTGAAGCAGTGGCCGG…
PgHDZ19-06	817	Ⅰ	CTCAAAAATATCAACCCATGTTAGACAAAAAGAAAAGTTATAATTAAATATATATATAAGAGTATGAATTAATATAAGTAATTAACGACCGATCACATATATATGAATCATAAAGGTGCACTTGCTGGAGAAGAGCTTTGAGACAGAAAACAAACTGGAGCCGGAACGTAAAACGCAGCTTGCCAAGAAGCTTGGACTGCGGCCTAGACAGGTGGCTGTATGGTTCCAAAACCGCCGCGCAAGGTGGAAGACTAAACAGCTTGAGAGGGACTATGACAACCTCAAATCCTCTTATGACTCCCTCACTTCCTCCTATGACTCCATTCTCAAAGAGAATCAGACGCTCAAAGCTGAGGTTATATCCTTATCTGAGAAGCTGCAAGCTAAGGAGGTGGCCCA…
PgHDZ19-07	1063	Ⅰ	CAATTCACTTCCTTTTATTCAAACATATATAACCCATACATCCATTATATAAACCAACCAGCTTCCACTTTTGAATCCATGTTCTGATATAGTAATATAGGAAGATATATAGTATAAAATCATTAATTACAAGAGGACAATAAAACAGTTCTTAACAAGTTTTAACTTAATAAGAAGATTATATACTCCTGGAGTATATAATAAGCTTGTAATAATAATAATAGCAATTATTGCTACTACTTTAGGACCAAACCCACCAGCCCAGTGGCTCTCCCTCCTCCTGGTGGTGCTGCTGGTCTATCGTCGCCGCCACCAATACATGAGAGTAATAACTGCGGCCATCATCGCTACCATCATCCTCCTCTGAGTGGACCCCACCGTGATCCATTGGGCCAATGC…
PgHDZ23-01	1822	Ⅰ	AAAAAATTTCTGGAATTTTGATGGGTTCAGAGGGGGAAGAAGTCTTGAAAAAGGAGAAAGATGATAAAACCAAGAGGGACAAGTGTGTGCACACTCATTCAATTTATACCCAATACTGTGCTGCTATTTGGGGTTTTTTTGGTTATGAGAATTTTGTTTCCATCAAGTGAATGAACTACTACTCTTTGAGCTCTTCCCTTTAAAACAATTTTAGTTGCTTACAAATCATCATCATCATCAAAAACAAGAAAGTAAAGAGGGTGGTTTAATTTTTGATCAGAATTGAGTAGATCTGTTTGGTTACAGTGGTACCACTTTTACTTTCAGTCATGAAGAGACTTAGCAGCACAGATTCTTTGGGTGCTTTGATGTCCATCTGTCCAAATTCAGAAGAACTCA…
PgHDZ23-02	1807	Ⅰ	AAAAAATTTCTGGAATTTTGATGGGTTCAGAGGGGGAAGAAGTCTTGAAAAAGGAGAAAGATGATAAAACCAAGAGGGACAAGTGTGTGCACACTCATTCAATTTATACCCAATACTGTGCTGCTATTTGGGGTTTTTTTGGTTATGAGAATTTTGTTTCCATCAAGTGAATGAACTACTACTCTTTGAGCTCTTCCCTTTAAAACAATTTTAGTTGCTTACAAATCATCATCATCATCAAAAACAAGAAAGTAAAGAGGGTGGTTTAATTTTTGATCAGAATTGAGTAGATCTGTTTGGTTACAGTGGTACCACTTTTACTTTCAGTCATGAAGAGACTTAGCAGCACAGATTCTTTGGGTGCTTTGATGTCCATCTGTCCAAATTCAGAAGAACTCA…
PgHDZ23-03	1803	Ⅰ	AAAAAATTTCTGGAATTTTGATGGGTTCAGAGGGGGAAGAAGTCTTGAAAAAGGAGAAAGATGATAAAACCAAGAGGGACAAGTGTGTGCACACTCATTCAATTTATACCCAATACTGTGCTGCTATTTGGGGTTTTTTTGGTTATGAGAATTTTGTTTCCATCAAGTGAATGAACTACTACTCTTTGAGCTCTTCCCTTTAAAACAATTTTAGTTGCTTACAAATCATCATCATCATCAAAAACAAGAAAGTAAAGAGGGTGGTTTAATTTTTGATCAGAATTGAGTAGATCTGTTTGGTTACAGTGGTACCACTTTTACTTTCAGTCATGAAGAGACTTAGCAGCACAGATTCTTTGGGTGCTTTGATGTCCATCTGTCCAAATTCAGAAGAACTCA…
PgHDZ23-04	1788	Ⅰ	AAAAAATTTCTGGAATTTTGATGGGTTCAGAGGGGGAAGAAGTCTTGAAAAAGGAGAAAGATGATAAAACCAAGAGGGACAAGTGTGTGCACACTCATTCAATTTATACCCAATACTGTGCTGCTATTTGGGGTTTTTTTGGTTATGAGAATTTTGTTTCCATCAAGTGAATGAACTACTACTCTTTGAGCTCTTCCCTTTAAAACAATTTTAGTTGCTTACAAATCATCATCATCATCAAAAACAAGAAAGTAAAGAGGGTGGTTTAATTTTTGATCAGAATTGAGTAGATCTGTTTGGTTACAGTGGTACCACTTTTACTTTCAGTCATGAAGAGACTTAGCAGCACAGATTCTTTGGGTGCTTTGATGTCCATCTGTCCAAATTCAGAAGAACTCA…
PgHDZ23-05	1642	Ⅰ	AAAAAATTTCTGGAATTTTGATGGGTTCAGAGGGGGAAGAAGTCTTGAAAAAGGAGAAAGATGATAAAACCAAGAGGGACAAGTGTGTGCACACTCATTCAATTTATACCCAATACTGTGCTGCTATTTGGGGTTTTTTTGGTTATGAGAATTTTGTTTCCATCAAGTGAATGAACTACTACTCTTTGAGCTCTTCCCTTTAAAACAATTTTAGTTGCTTACAAATCATCATCATCATCAAAAACAAGAAAGTAAAGAGGGTGGTTTAATTTTTGATCAGAATTGAGTAGATCTGTTTGGTTACAGTGGTACCACTTTTACTTTCAGTCATGAAGAGACTTAGCAGCACAGATTCTTTGGGTGCTTTGATGTCCATCTGTCCAAATTCAGAAGAACTCA…
PgHDZ24	2032	Ⅰ	CTTCTTTCAATTAAAGTACGTCGTCCGTCGCTAGCTTAGTCTAGTTTCTCTCTCTCGAAACATGAAAGTCAGACCACCACCACCATCTTATCTAGAGTAGTGCTGCAGCAGCAGCAGGAGGTGGTAGCGCAAATGCTTTAGCTAGCTCATGAGTAATTAAGCAGTTGCAGTATATACTAGCTAGTCATGGAGGAGATGGTATTTTTTCCCGCCAATTTCATGCTACAAGCTCATCATCATGAAGAAGATAATGATAATAATGATCAGCGTCATCAACCCCACATGACTACCTCTCTCACTCCAAATATCCTACCTCTTGAAGACTTCCATGGGGGTGTTGGTTCCTTTCTAGGGAAGAGATCATCATCATCATCATCCATGTCATTCTCATCAGCAGGC…
PgHDZ28	555	Ⅰ	GAGGCGGAGGCGACGGGCCGTCGTCGGCGCACCGCAGCAGCAACAGCGGCCGGCTGACCCTGTGGGAGGCGGAGCCGTCGCTGACCCTCAGCATGCCGGACGACACCACCATGACCGGCACCGCGTCCGGCGGCGTGTCGTCCATGTCGGTGGGGGGCGCGGTGAAGAGGGAGCGGGCCGAGGAGGCGGACCTGGGCGAGATGGTATCGTCCACGGCGGTGGGCGCCGAGGAGGACGACGACGGCAGCACGCGGAAGAAGCTGAGGCTGACCAAGGAGCAGTCCGCCCTCCTGGAGGACCGCTTCAAGGAGCACAGCACCCTCAACCCCAGGCAGAAGGTGGCGCTGGCGAAGCAGCTCAACCTCCGGCCGCGCCAGGTGGAGGTGTGGTTCCAGAACC…
PgHDZ09	1303	Ⅱ	AGACAAAGGAAAATGGGGACTTTTTTTCTATACTTAAAACTGTCTGGATTCATTTTCTCTACTCATTCCTTCTTTTGATTAATCTCTCTTTTCCTCTCCATTTATTTCCACACCACCTTTCTTACAGTTTATGTCTATATATGCTCATAATTTTCTTCATCTGATAGATTATTATGCAAAATGAATTTTGAGGATCTTTGTAACACTGGCCTTAGTCTAGGCTTACCCTCTATGGAAAGGCCAAAAGATCAACAATATTTTCATCAACAAAAGAATATTAAAACATCGTCGAAATCGGATCATTTTTTCCCATCTCTTACTTTAGCCTTATCTTCAGATGATCAAGTGACAATTCAAAGGGGATTAACTTTTGATGCAAGTAAAGTGCATGGTGAACTA…
PgHDZ11	1719	Ⅱ	GTCAATCTTTATAATACTTTTCTCCCCCACATCCCCAAAACCCCAAACCTTATTTATTAAATATCTTGATTTTTTTGAGAGATTTGTGCCCACCACCTCTTTCCTTGTATCCTTCTCATCATCATCAATCTCATAAATTCTGCATAGAGGAGAGAATAATATATACTTGTTTCTCATCCTCCTCCTTTTAAGCTCTACCTTTCTTGGCCTCTCAAGACTAGCTCAGCTCCTCTCCAATATTCAAACCGAACTGTTTAAAAAAAAAACCATTTTCTCTCTGTTTCTAATATCTTTATGATGGAGTTGGGTTTAAGCTTAGGAGATGATCATACACAAAAGTCATTCAAATTTCTTGACAAGTCACAAAACATGGTTCCCACAGATACTACTACTCTAGGC…
PgHDZ13-01	839	Ⅱ	ATACATATATGTGTGTGCGTGTGTCTAGTGTGGGGTATTTTGGTCCAATTATTAATGGGTATGGGTTGTTTTTGTTTGCAGAAGCAAAAGCTGGCTTTGGCCAAGAGACTAGGCTTGAGACCTCGTCAAGTGGAAGTTTGGTTTCAAAACAGGAGAGCAAGGACAAAGTTGAAGAAAACAGAGGTTGATTGTGAGTTCTTAAAGAGATGCTGTGAGAATCTAACGGAGGAAAACAGGAGGTTGCAGAAGGAGGTGCAGGAACTGAGGGCACTCAAATTAACCCCACAGTTGTACATGCAAATGACCACTCCTACAACCCTCACCATGTGCCCTTCATGTGAGCGTGTTGCTGTCCCACTATCATCGTCTACACCTGTCCAGCCTGAAATGGGTCAGAGT…
PgHDZ13-02	1491	Ⅱ	CCATTATATCCGCTCCTCCCATCTGCAACTGCATACCCCCCCAATTTTCTCACTCTAAACTTCCCCTGCTCCACTACTTTTTCTTTCTATACGATTTACTCACAACCTTGACCTCTCAGATACTTGTTTGTGGATGCTATTATTCTTGATAAATAAATTTTCAAAAAAGCTAGTTGAAAGAGTATTTTATTAGATTCTAATTAACTAGCTAATAAGCATGATGGTTCATCAAACAGAGGAGTTGGGTTTGAGTCTGAGCTTAAACTTTCCGGCGGACAATACCCACCGGACTTCTTCATCTTCATCATCACTAGTGCACTTAAATCTCATGCCTCCCCCCTTCAATCTTCTCCACAAAAACTCTTGGAATAATGATCAATCCTCCTCAGTTTCGGGTAC…
PgHDZ13-03	850	Ⅱ	ATACATATATGTGTGTGCGTGTGTCTAGTGTGGGGTATTTTGGTCCAATTATTAATGGGTATGGGTTGTTTTTGTTTGCAGAAGCAAAAGCTGGCTTTGGCCAAGAGACTAGGCTTGAGACCTCGTCAAGTGGAAGTTTGGTTTCAAAACAGGAGAGCAAGGACAAAGTTGAAGAAAACAGAGGTTGATTGTGAGTTCTTAAAGAGATGCTGTGAGAATCTAACGGAGGAAAACAGGAGGTTGCAGAAGGAGGTGCAGGAACTGAGGGCACTCAAATTAACCCCACAGTTGTACATGCAAATGACCACTCCTACAACCCTCACCATGTGCCCTTCATGTGAGCGTGTTGCTGTCCCACTATCATCGTCTACACCTGTCCAGCCTCATCGGCCCCACCAA…
PgHDZ13-04	1133	Ⅱ	TATAACCCGAAACGAAATACATATCTGCATTGCTTTTTCTCACTGTTATTCTTTCCTCAACACAGATCGGAACATGGAGTCATGCAGAGTGGAAACGAGATCGTTCCTAAAGGGAATAGACGTGAACCGGGTGCCGTCGACGGTGGACATGGAGGAGGAAGCCGGCGTGTCGTCGCCAAACAGCACGCTTTCAAGCGTTAGTGGGAAGAGGAGTCATGAGAGATCCGAATTAGTCAACGGCGACGATCTAGTAGATTGCTCCCGAGGTACTAACAGTGAAGATGAAGATGGCGACAATTCAAGGAAGAAGCTTAGGCTCTCTAAAGATCAGTCTGTCATCCTTGAAGAGAGCTTCAAAGAGCACAACACCCTCAACCCCAAGCAAAAGTTGGCTTTGGC…
PgHDZ13-05	1457	Ⅱ	TATATATATATACATATACACATATTTATGCACATATTAGTAAAGTCAATTCCTCTCCACTGTACTGCAATAGCTACCCCAAAATTAAAGCCTGGAACAGCTCTCTGCTCTGTTCTGCTGCAAAAGAGTAACCCATTTCTCTACTTTGTGTCCCTGCTCCTCTTGTCAATTTTTACTCTCTCAGATTCCCTTAAAAAAAAATACCCACAAGTTTTAGAGGGAGAGAGAAAAAGTAGAGAGGAGAGAGAAAATGGGTGAGAAAGATGATGGGTTTGGCTTGAGTTTGAGCTTGGGCTCGTCATCATTTCCAGATACACAAAAACCCTTTCATTTTCCATTGAATCTCATGCAATCATCCCCTTTGTCCTTATTGAATCTTAATCAAAAGGCCCCTTTTAA…
PgHDZ13-06	1498	Ⅱ	GAGTAATATATATGGGGTGAAGGGGGCAAAAGCCATGATTGAGATAATTGGTACCCCCTGACAGAACTTACACCCCCCAAACCCTCCATTTATATTTCTCTCCTTTCTTTCTTTCTTTTTTTCTATATAAAATCCCAACCCAAACTTCATTACCTTCCCATATCCAACCTTACAATCCCCAATCTTCTCTCTCTCTCTCAATTTTCTAGTTTACTTTCTTGGTGGATTCTTGATCAAAATTAAAGCATGATGGTTCATCAAAGAGAGGATTTGGGTTTGAGTTTAAGCTTGAGTTTTCCAGCTGAGAATAATAAGAATCTGAGTGCTTCATCTTCATCAACACTGCAGCTGAATCTCATGACTTCTTTGGTTTCTTCATCTCCTTCACCCTTCAATTTT…
PgHDZ13-07	1502	Ⅱ	CCATTATATCCGCTCCTCCCATCTGCAACTGCATACCCCCCCAATTTTCTCACTCTAAACTTCCCCTGCTCCACTACTTTTTCTTTCTATACGATTTACTCACAACCTTGACCTCTCAGATACTTGTTTGTGGATGCTATTATTCTTGATAAATAAATTTTCAAAAAAGCTAGTTGAAAGAGTATTTTATTAGATTCTAATTAACTAGCTAATAAGCATGATGGTTCATCAAACAGAGGAGTTGGGTTTGAGTCTGAGCTTAAACTTTCCGGCGGACAATACCCACCGGACTTCTTCATCTTCATCATCACTAGTGCACTTAAATCTCATGCCTCCCCCCTTCAATCTTCTCCACAAAAACTCTTGGAATAATGATCAATCCTCCTCAGTTTCGGGTAC…
PgHDZ13-08	1533	Ⅱ	GAGTAATATATATGGGGTGAAGGGGGCAAAAGCCATGATTGAGATAATTGGTACCCCCTGACAGAACTTACACCCCCCAAACCCTCCATTTATATTTCTCTCCTTTCTTTCTTTCTTTTTTTCTATATAAAATCCCAACCCAAACTTCATTACCTTCCCATATCCAACCTTACCAAGTTACCATCCCCAATCTTCTCTCTCTAAACTCCCAAACTCTGCACTTTCTCTCTTGCTCTAAAACTAGTTTACTTTCTTGGTGGATTCTTGATCAAAATTAAAGCATGATGGTTCATCAAAGAGAGGATTTGGGTTTGAGTTTAAGCTTGAGTTTTCCAGCTGAGAATAATAAGAATCTGAGTGCTTCATCTTCATCAACACTGCAGCTGAATCTCATGCCTT…
PgHDZ16-01	1374	Ⅱ	GTTTCCTGGTTTGTTATTATAGTTGAGATAGATACGAATAGAGTAGTGTTCACATGGTCAACCTAGGGAGAGAGAGAGAGATTTATTGAGTTACCTTAATTAATTCAACCAGACACACCATATATATTCATTTGATTTCTCTACTCATCAATCATTCGATCCGTTGATTATCGACACTGATGATGATCATAAATTCATAATGTATCATAGGTAGCCACCCACCTACCCGCCCAACGCCTCCTCCCCCATCTATCTTGTTATTTTTCTCATTTCACTCTCAACACTCCATATATATATACCTACCCCCTTTAATTTCAAAACCTCCGTCTGTCTGGCTGTCTGATCTAGCTCGATCTCCTAGATCTTTTTTTTGCTTGACAATTTAATGGGGTTTGATAA…
PgHDZ16-02	1416	Ⅱ	GTTTCCTGGTTTGTTATTATAGTTGAGATAGATACGAATAGAGTAGTGTTCACATGGTCAACCTAGGGAGAGAGAGAGAGATTTATTGAGTTACCTTAATTAATTCAACCAGACACACCATATATATTCATTTGATTTCTCTACTCATCAATCATTCGATCCGTTGATTATCGACACTGATGATGATCATAAATTCATAATGTATCATAGGTAGCCACCCACCTACCCGCCCAACGCCTCCTCCCCCATCTATCTTGTTATTTTTCTCATTTCACTCTCAACACTCCATATATATATACCTACCCCCTTTAATTTCAAAACCTCCGTCTGTCTGGCTGTCTGATCTAGCTCGATCTCCTAGATCTTTTTTTTGCTTGACAATTTAATGGGGTTTGATAA…
PgHDZ16-03	1206	Ⅱ	TTATTATTATTATTATTGTTCATAATCATAGGTAAGGTAGCCACCCACCCAACTCCCCCTCTCTATAGCTAGCTAGCTCCCCTTCTTAGTTCTTATTCTTCCCATCTCCCTTTCAAGACTCTTTCACTCCCCAATTCCTTTCTTTTCATTCAACCCCTCTCTCTCTTTTCTTCCTTCATTTCACAAATAATACTAAACCATAAATTAATTAATTAGATGGGCTTTGATAATGTTTGTGACACAGGCCTTGTGTTAGGCTTAGGTTTTTCATCCACGGTGGAAATTACTACTCCGGCGAAGCCCACCGATAATCCGAGGCCCAAGGCGGCGATAAGTTTTGAGCCGTCGCTGACGCTGGGCCTGATTTCGGGTGAAAAGGAGGTGGCGGATGGAACAATT…
PgHDZ25-01	2761	Ⅲ	TCTTCTTCTTCTTCTTCTTCTTTGTGGTTCTGAGCCAAGCGAGAAGAACTAAAGGACAACGTTTCAGTTCCCAATTCAGGAAATGATGGCTGTGAGTTCGGGTTGCAAAGATGATAAAATGGGGATGGACAATGGGAAATATGTAAGATACACACCTGAGCAGGTCGAAGCATTGGAAAGATTGTACCATGATTGTCCGAAACCGAGTTCAATTCGCAGGCAACAGCTTATTCGGGAGTGCCCAATTCTCTCCAACATTGAGCCAAAGCAGATCAAAGTTTGGTTTCAAAATCGAAGATGTAGAGAGAAGCAGCGAAAAGAGGCATCACGTCTCCAAGCTGTGAATAGGAAGTTGTCGGCGATGAATAAGCTGTTGATGGAGGAAAATGATAGATTGCA…
PgHDZ25-02	1964	Ⅲ	TCTTCTTCTTCTTCTTCTTCTTTGTGGTTCTGAGCCAAGCGAGAAGAACTAAAGGACAACGTTTCAGTTCCCAATTCAGGAAATGATGGCTGTGAGTTCGGGTTGCAAAGATGATAAAATGGGGATGGACAATGGGAAATATGTAAGATACACACCTGAGCAGGTCGAAGCATTGGAAAGATTGTACCATGATTGTCCGAAACCGAGTTCAATTCGCAGGCAACAGCTTATTCGGGAGTGCCCAATTCTCTCCAACATTGAGCCAAAGCAGATCAAAGTTTGGTTTCAAAATCGAAGATGTAGAGAGAAGCAGCGAAAAGAGGCATCACGTCTCCAAGCTGTGAATAGGAAGTTGTCGGCGATGAATAAGCTGTTGATGGAGGAAAATGATAGATTGCA…
PgHDZ25-03	1838	Ⅲ	TCTTCTTCTTCTTCTTCTTCTTTGTGGTTCTGAGCCAAGCGAGAAGAACTAAAGGACAACGTTTCAGTTCCCAATTCAGGAAATGATGGCTGTGAGTTCGGGTTGCAAAGATGATAAAATGGGGATGGACAATGGGAAATATGTAAGATACACACCTGAGCAGGTCGAAGCATTGGAAAGATTGTACCATGATTGTCCGAAACCGAGTTCAATTCGCAGGCAACAGCTTATTCGGGAGTGCCCAATTCTCTCCAACATTGAGCCAAAGCAGATCAAAGTTTGGTTTCAAAATCGAAGATGTAGAGAGAAGCAGCGAAAAGAGGCATCACGTCTCCAAGCTGTGAATAGGAAGTTGTCGGCGATGAATAAGCTGTTGATGGAGGAAAATGATAGATTGCA…
PgHDZ27-01	3394	Ⅲ	CTATCTACTTTATTATCTAGAGGGAGGAAAAAAAAGTTGCAAAATCTGCTACCATTTGTTGCCTAAAAACGTCTCTAGCAGCGGCCTGAAAACAGAGTCCCTCTGCTTCTCTTTCTCATCATTTAATTCCCTCTTCAGAAATTTCACTGTTTTGTACAGGATTTGTATCCCTCTTCTTGATCTCATAATCTTTAATTAGAGAGAGAGAGAAAAAGTGTAATCTTGAAAAGTACCACCATTAAATAAAAACTCAGAAACAAAGAAAAAGTTACTACTCCCCTTCATTTGTTTTTTTTTCTTCCTGTTTGCTTCCTTTTTATACTACTCTCTCTCATTTTCTTTCTGTGGGTTGGTATTGTTTTTACTTGATTTCCCTCTTTCCACCCTTCATTTTCACTA…
PgHDZ27-02	3501	Ⅲ	CTATCTACTTTATTATCTAGAGGGAGGAAAAAAAAGTTGCAAAATCTGCTACCATTTGTTGCCTAAAAACGTCTCTAGCAGCGGCCTGAAAACAGAGTCCCTCTGCTTCTCTTTCTCATCATTTAATTCCCTCTTCAGAAATTTCACTGTTTTGTACAGGATTTGTATCCCTCTTCTTGATCTCATAATCTTTAATTAGAGAGAGAGAGAAAAAGTGTAATCTTGAAAAGTACCACCATTAAATAAAAACTCAGAAACAAAGAAAAAGTTACTACTCCCCTTCATTTGTTTTTTTTTCTTCCTGTTTGCTTCCTTTTTATACTACTCTCTCTCATTTTCTTTCTGTGGGTTGGTATTGTTTTTACTTGATTTCCCTCTTTCCACCCTTCATTTTCACTA…
PgHDZ27-03	3438	Ⅲ	CTATCTACTTTATTATCTAGAGGGAGGAAAAAAAAGTTGCAAAATCTGCTACCATTTGTTGCCTAAAAACGTCTCTAGCAGCGGCCTGAAAACAGAGTCCCTCTGCTTCTCTTTCTCATCATTTAATTCCCTCTTCAGAAATTTCACTGTTTTGTACAGGATTTGTATCCCTCTTCTTGATCTCATAATCTTTAATTAGAGAGAGAGAGAAAAAGTGTAATCTTGAAAAGTACCACCATTAAATAAAAACTCAGAAACAAAGAAAAAGTTACTACTCCCCTTCATTTGTTTTTTTTTCTTCCTGTTTGCTTCCTTTTTATACTACTCTCTCTCATTTTCTTTCTGTGGGTTGGTATTGTTTTTACTTGATTTCCCTCTTTCCACCCTTCATTTTCACTA…
PgHDZ27-04	3416	Ⅲ	CTATCTACTTTATTATCTAGAGGGAGGAAAAAAAAGTTGCAAAATCTGCTACCATTTGTTGCCTAAAAACGTCTCTAGCAGCGGCCTGAAAACAGAGTCCCTCTGCTTCTCTTTCTCATCATTTAATTCCCTCTTCAGAAATTTCACTGTTTTGTACAGGATTTGTATCCCTCTTCTTGATCTCATAATCTTTAATTAGAGAGAGAGAGAAAAAGTGTAATCTTGAAAAGTACCACCATTAAATAAAAACTCAGAAACAAAGAAAAAGTTACTACTCCCCTTCATTTGTTTTTTTTTCTTCCTGTTTGCTTCCTTTTTATACTACTCTCTCTCATTTTCTTTCTGTGGGTTGGTATTGTTTTTACTTGATTTCCCTCTTTCCACCCTTCATTTTCACTA…
PgHDZ27-05	3523	Ⅲ	CTATCTACTTTATTATCTAGAGGGAGGAAAAAAAAGTTGCAAAATCTGCTACCATTTGTTGCCTAAAAACGTCTCTAGCAGCGGCCTGAAAACAGAGTCCCTCTGCTTCTCTTTCTCATCATTTAATTCCCTCTTCAGAAATTTCACTGTTTTGTACAGGATTTGTATCCCTCTTCTTGATCTCATAATCTTTAATTAGAGAGAGAGAGAAAAAGTGTAATCTTGAAAAGTACCACCATTAAATAAAAACTCAGAAACAAAGAAAAAGTTACTACTCCCCTTCATTTGTTTTTTTTTCTTCCTGTTTGCTTCCTTTTTATACTACTCTCTCTCATTTTCTTTCTGTGGGTTGGTATTGTTTTTACTTGATTTCCCTCTTTCCACCCTTCATTTTCACTA…
PgHDZ27-06	3309	Ⅲ	CTATCTACTTTATTATCTAGAGGGAGGAAAAAAAAGTTGCAAAATCTGCTACCATTTGTTGCCTAAAAACGTCTCTAGCAGCGGCCTGAAAACAGAGTCCCTCTGCTTCTCTTTCTCATCATTTAATTCCCTCTTCAGAAATTTCACTGTTTTGTACAGGATTTGTATCCCTCTTCTTGATCTCATAATCTTTAATTAGAGAGAGAGAGAAAAAGTGTAATCTTGAAAAGTACCACCATTAAATAAAAACTCAGAAACAAAGAAAAAGTTACTACTCCCCTTCATTTGTTTTTTTTTCTTCCTGTTTGCTTCCTTTTTATACTACTCTCTCTCATTTTCTTTCTGTGGGTTGGTATTGTTTTTACTTGATTTCCCTCTTTCCACCCTTCATTTTCACTA…
PgHDZ27-07	3014	Ⅲ	CTATCTACTTTATTATCTAGAGGGAGGAAAAAAAAGTTGCAAAATCTGCTACCATTTGTTGCCTAAAAACGTCTCTAGCAGCGGCCTGAAAACAGAGTCCCTCTGCTTCTCTTTCTCATCATTTAATTCCCTCTTCAGAAATTTCACTGTTTTGTACAGGATTTGTATCCCTCTTCTTGATCTCATAATCTTTAATTAGAGAGAGAGAGAAAAAGTGTAATCTTGAAAAGTACCACCATTAAATAAAAACTCAGAAACAAAGAAAAAGTTACTACTCCCCTTCATTTGTTTTTTTTTCTTCCTGTTTGCTTCCTTTTTATACTACTCTCTCTCATTTTCTTTCTGTGGGTTGGTATTGTTTTTACTTGATTTCCCTCTTTCCACCCTTCATTTTCACTA…
PgHDZ02	2181	Ⅳ	CTGATGGAGTACGGCAGCGGCGGCGGAGGTGGTGGTTCCGGCGGCGGCGACCACAACGATGACTCCGATCCTCGCCGGAGGAGGAATCGTTACCACCGCCACACGGCTCATCAGATTCAGAAGCTTGAAGGAATGTTCAATGAGTGTCCTCATCCGGATGAGAAAACAAGAATGCAGTTAAGCAGAGAGTTGGGTTTGGCCCCTCGCCAGGTTAAGTTTTGGTTTCAAAACAGGCGAACCCAAATGAAGGCACGACATGAACGAGCCGATAATTCTGCACTTTGGGCTGAGAATGATAGGATTCGATGTGAAAACATAGCAGTCAGAGAGGCTCTTAAGAATGTAATGTGCCCATCTTGTGGAGGCCCTCCTGTTGGAGAGGATTCTTACTTGGATGAG…
PgHDZ07	2391	Ⅳ	TCCTGATGAGAAACAAAGGTTGGAACTTGGCCAGAAGTTAAGCTTGGAACCCAAGCAAGTGAAATTTTGGTTTCAGAATAGACGCACACAAATGAAGACCCAATTAGAGCGCCATGAGAATCTGATTCTGAAACAAGAAAATGATAAGCTTCGAATTGAGAATATTGCAATCAAGGAAGCCACGAGGAACCCGATTTGCAGTGGTTGCGGTGGAGCAGCAATTCTTGGGGAGATATCTATTGAGGAGCATCATCTCCGTATTGAGAATGCGCGATTGAAAGATGAGCTCAATCGTATATGTGTACTGGCAAACAAATTCTTGGGTCGACCCTTATCTTCTTTAGCTGGTCCCTTTCCCCCTTTAATGTCAAACTCTAACTTGGAACTTGCGGTTGGTAG…
PgHDZ14	855	Ⅲ	AAAAAAACAGCTAACTTTGTTGCGTATTTTACCAAATATGCAAATTAGGAGTGAAGAAAATTGAGCATCTTCGTGCTTGAATCCCGCTCGTCCGTTTGATCTTCTGATATCACTAGAATCGGACTTTTGCTGAGCAGAGAATTTATAGTTCCTTTCTTTTTTGGTTATAAAGCCCACCCTAGCTCACTGTTTCTCTTTTATGTAGTTTTCCTGTTTCTCTTTTATGTGGTTTCCTGGGTTCTTTAGTTGGAAGGGGTTTTGATTTAGGGAGTTTGCGAAAATGGCGATGGTGGCTCAGAGGGAGAGTAACGGTGGTAGCATTACTAAGCATTTAGATAATGGTAAATATGTCAGGTACACGGCTGAGCAAGTTGAAGCTCTGGAAAGAGTTTATATGGA…
PgHDZ20-01	2501	Ⅳ	TTCCTCTTCCTCTTCCTCTTCATTTCAAACCTCTCCCTTTCTCTTTATCTCCTCTTTTTCCTCTTCCGTTTCTCTCTTTCTCTCTCTCTTCCTCATTTCTAATTAGCTACTATAATTCTTCTTAAATTCTATTCACAAGAAATTAAAGCTATCACCTCTCTATCAACCCACCGAAAAAACCACTCTCTCCATCTTCAAAACCACTTTCTCCATCTCCAAAAAGTTGTTTTCCGTTGACCCTTTACCCCTGAAAACCACTCTTTTCTCTCACTACTGGTTTTCTTTCCACTCCAAAACCTAAAAAAAGGTTGTTTGTTTTTTCCCATCACAACCAGTAAAGAGAAGAAGTAAGAGTACTATTAGCTAGACCCCAGCAAGCGAAATCTTGGTGGGGGTTAT…
PgHDZ20-02	2419	Ⅳ	TGCCATTCACATCCTCTCTACACGCTCTGCATTTACTCCTCCCACCTCTTCCTTTCCCCTTCACTTCCTCCCTTCATTTTCTCTCTCTTCTAATATTATCTCCTCTTTTTCTCATCTGTTTCTTCCTTTTTCTCTCTCATCCGCATCTCTATGTATTATTCTTAAATTCCATTCACAAGAAAAAATAGCTAGTATCATAACAACCACCACCCACTCAAAAGTACTCTCTCTCTCTCTATCCAAAAAAGCGGTTTTCCGTTGTCCTGAAAACCAGATCCCCTCAATACCGCTTTACTAAGCTCATTCACTCCTTACCTTCAAACCTCCAAAACCAAGAAATTAAGAGAGAGAAAGAGCAAAATTTTCGTGGGGGTTATAGTATTATATTACAGTAATCTA…
PgHDZ20-03	1933	Ⅳ	TGCCATTCACATCCTCTCTACACGCTCTGCATTTACTCCTCCCACCTCTTCCTTTCCCCTTCACTTCCTCCCTTCATTTTCTCTCTCTTCTAATATTATCTCCTCTTTTTCTCATCTGTTTCTTCCTTTTTCTCTCTCATCCGCATCTCTATGTATTATTCTTAAATTCCATTCACAAGAAAAAATAGCTAGTATCATAACAACCACCACCCACTCAAAAGTACTCTCTCTCTCTCTATCCAAAAAAGCGGTTTTCCGTTGTCCTGAAAACCAGATCCCCTCAATACCGCTTTACTAAGCTCATTCACTCCTTACCTTCAAACCTCCAAAACCAGTTGCAAAATCATATAACAATCCACCTTCAAAAGAACCCTTAAAACATTAATTAGCCAATTTTGT…
PgHDZ21-01	3087	Ⅳ	CCCTTCCATCATCTCTTTCCCATTGGAGCTTTGTTTTCTGTATTTCTGGTTCTCTTTCGTCCTACTTTTAAGAGAGAAAAATGTATGGAGATTGCCATGTAGTAGTGTCAAACATGAGTGGAGGAGATGGTGTTCATCCTTCAGATTCCTTCTTTTCTTCCCAGATGCAGAACCCTAATTTCAACTTTTTGTCTAACATGCCATTCAACGTTTTCACACCCATTATTCCGAAAGAAGAGATGATGGAAGGGAAGGATGAGTTGGACAGTGGCTCCGGTAGCGAGCAGATTGAAGGACTTTCTGGTAACGAGCAAGATAATGCACAAGAACCAACAAGGAAGAAACGGTATCACCGCCACACTGCTAACCAAATCCGAGAAATGGAAGCGTTGTTTAAAG…
PgHDZ21-02	3003	Ⅳ	CCCTTCCATCATCTCTTTCCCATTGGAGCTTTGTTTTCTGTATTTCTGGTTCTCTTTCGTCCTACTTTTAAGAGAGAAAAATGTATGGAGATTGCCATGTAGTAGTGTCAAACATGAGTGGAGGAGATGGTGTTCATCCTTCAGATTCCTTCTTTTCTTCCCAGATGCAGAACCCTAATTTCAACTTTTTGTCTAACATGCCATTCAACGTTTTCACACCCATTATTCCGAAAGAAGAGATGATGGAAGGGAAGGATGAGTTGGACAGTGGCTCCGGTAGCGAGCAGATTGAAGGACTTTCTGGTAACGAGCAAGATAATGCACAAGAACCAACAAGGAAGAAACGGTATCACCGCCACACTGCTAACCAAATCCGAGAAATGGAAGCGTTGTTTAAAG…
PgHDZ21-03	3300	Ⅳ	ATGAGATTTTAGAGAGAGAGGATAGGATTTAAGCCTCTAGAGAGAAGAGTGTGCAAGTATAATATTATTAGTATCTCCATTTCTCAAACATACCGACACTGGTAATTTACACTCTCTCTCCCTCTTTCAAAACCAGCTGCTTAAATTTTTCTTCATTTTATTTTTCATTTAATTTGAGCTCTACTCTATCTATCTACTCTTTGTTTGTTCTTCAACTTTCATGGCGGTTCTGGTACTCAGCACATAGATAGACCTTTGAATGTTTTTTATCCCTCCTTGAATGATAAAGAAATTAAGTCAATACCCCATGCATATTTATATCCTCTAGAATAATACAGTGGAAGAGAAAAAAAATGTATGGAGATTGCCAAGTACTGTCAAACATGGGAGGAGGAAATG…
PgHDZ21-04	2943	Ⅳ	CCCTTCCATCATCTCTTTCCCATTGGAGCTTTGTTTTCTGTATTTCTGGTTCTCTTTCGTCCTACTTTTAAGAGAGAAAAATGTATGGAGATTGCCATGTAGTAGTGTCAAACATGAGTGGAGGAGATGGTGTTCATCCTTCAGATTCCTTCTTTTCTTCCCAGATGCAGAACCCTAATTTCAACTTTTTGTCTAACATGCCATTCAACGTTTTCACACCCATTATTCCGAAAGAAGAGATGATGGAAGGGAAGGATGAGTTGGACAGTGGCTCCGGTAGCGAGCAGATTGAAGGACTTTCTGGTAACGAGCAAGATAATGCACAAGAACCAACAAGGAAGAAACGGTATCACCGCCACACTGCTAACCAAATCCGAGAAATGGAAGCGTTGTTTAAAG…
PgHDZ21-05	3384	Ⅳ	ATGAGATTTTAGAGAGAGAGGATAGGATTTAAGCCTCTAGAGAGAAGAGTGTGCAAGTATAATATTATTAGTATCTCCATTTCTCAAACATACCGACACTGGTAATTTACACTCTCTCTCCCTCTTTCAAAACCAGCTGCTTAAATTTTTCTTCATTTTATTTTTCATTTAATTTGAGCTCTACTCTATCTATCTACTCTTTGTTTGTTCTTCAACTTTCATGGCGGTTCTGGTACTCAGCACATAGATAGACCTTTGAATGTTTTTTATCCCTCCTTGAATGATAAAGAAATTAAGTCAATACCCCATGCATATTTATATCCTCTAGAATAATACAGTGGAAGAGAAAAAAAATGTATGGAGATTGCCAAGTACTGTCAAACATGGGAGGAGGAAATG…
PgHDZ21-06	3240	Ⅳ	ATGAGATTTTAGAGAGAGAGGATAGGATTTAAGCCTCTAGAGAGAAGAGTGTGCAAGTATAATATTATTAGTATCTCCATTTCTCAAACATACCGACACTGGTAATTTACACTCTCTCTCCCTCTTTCAAAACCAGCTGCTTAAATTTTTCTTCATTTTATTTTTCATTTAATTTGAGCTCTACTCTATCTATCTACTCTTTGTTTGTTCTTCAACTTTCATGGCGGTTCTGGTACTCAGCACATAGATAGACCTTTGAATGTTTTTTATCCCTCCTTGAATGATAAAGAAATTAAGTCAATACCCCATGCATATTTATATCCTCTAGAATAATACAGTGGAAGAGAAAAAAAATGTATGGAGATTGCCAAGTACTGTCAAACATGGGAGGAGGAAATG…
PgHDZ22-01	2601	Ⅳ	CCTCCAAATCCAAATACAACCAACCCCTCCCTCATTCATGGGCGTGGACATCATGTCGTCTGATTCTCCTCCAAATCCAAATACAACCAAAGATTTCTTTGCTTCTCCGGCTCTCTCTCTTTCTCTTGCTGGGATTTTCCGACATGGAGGTGCCACGGCGGAAGCAAACATGGACGTGGAAGAAGGAGACGAAGGAAGTGATGGCGGCGGCCGCAGAGGAGGAGGTAATCGCAGAGAGGATATGACGGAGGTTAGCAGTGAGAACTCGGGCGCGGCTGCTAGATCACGCTCCGTTGATGATTTTGACGCCGCTGCTGACCCTGACGACGACGACTTGAATATTAGAGACGACGACAATGACAATAAGAACAAGAAAAAGAAGAGAAAGAAGTATCACCG…
PgHDZ22-02	2713	Ⅳ	AATTACTTCTGCAATATATATATATAGCTTAATTTTGATTCCGTCATTCCATTCCTAGCTAGTCATATATAATTAATTACTCCATATACATATCGCTCAGCTGTTTCTATGTTATATATACATGCAATGAACTTGTCGTAGCTAGATATAGATTTAGATACTACTGTAGTCACTTATTATACCTAATGTAATTATTATCTTCTTTTTTTGTTCTTAATTATAAGGCTGGGATTTTCCGACATGGAGGTGCCACGGCGGAAGCAAACATGGACGTGGAAGAAGGAGACGAAGGAAGTGATGGCGGCGGCCGCAGAGGAGGAGGTAATCGCAGAGAGGATATGACGGAGGTTAGCAGTGAGAACTCGGGCGCGGCTGCTAGATCACGCTCCGTTGATGATT…
PgHDZ22-03	2616	Ⅳ	CCTCCAAATCCAAATACAACCAACCCCTCCCTCATTCATGGGCGTGGACATCATGTCGTCTGATTCTCCTCCAAATCCAAATACAACCAAAGATTTCTTTGCTTCTCCGGCTCTCTCTCTTTCTCTTGCTGGGATTTTCCGACATGGAGGTGCCACGGCGGAAGCAAACATGGACGTGGAAGAAGGAGACGAAGGAAGTGATGGCGGCGGCCGCAGAGGAGGAGGTAATCGCAGAGAGGATATGACGGAGGTTAGCAGTGAGAACTCGGGCGCGGCTGCTAGATCACGCTCCGTTGATGATTTTGACGCCGCTGCTGACCCTGACGACGACGACTTGAATATTAGAGACGACGACAATGACAATAAGAACAAGAAAAAGAAGAGAAAGAAGTATCACCG…
PgHDZ22-04	2579	Ⅳ	CCTCCAAATCCAAATACAACCAACCCCTCCCTCATTCATGGGCGTGGACATCATGTCGTCTGATTCTCCTCCAAATCCAAATACAACCAAAGATTTCTTTGCTTCTCCGGCTCTCTCTCTTTCTCTTGCTGGGATTTTCCGACATGGAGGTGCCACGGCGGAAGCAAACATGGACGTGGAAGAAGGAGACGAAGGAAGTGATGGCGGCGGCCGCAGAGGAGGAGGTAATCGCAGAGAGGATATGACGGAGGTTAGCAGTGAGAACTCGGGCGCGGCTGCTAGATCACGCTCCGTTGATGATTTTGACGCCGCTGCTGACCCTGACGACGACGACTTGAATATTAGAGACGACGACAATGACAATAAGAACAAGAAAAAGAAGAGAAAGAAGTATCACCG…
PgHDZ22-05	2676	Ⅳ	AATTACTTCTGCAATATATATATATAGCTTAATTTTGATTCCGTCATTCCATTCCTAGCTAGTCATATATAATTAATTACTCCATATACATATCGCTCAGCTGTTTCTATGTTATATATACATGCAATGAACTTGTCGTAGCTAGATATAGATTTAGATACTACTGTAGTCACTTATTATACCTAATGTAATTATTATCTTCTTTTTTTGTTCTTAATTATAAGGCTGGGATTTTCCGACATGGAGGTGCCACGGCGGAAGCAAACATGGACGTGGAAGAAGGAGACGAAGGAAGTGATGGCGGCGGCCGCAGAGGAGGAGGTAATCGCAGAGAGGATATGACGGAGGTTAGCAGTGAGAACTCGGGCGCGGCTGCTAGATCACGCTCCGTTGATGATT…
PgHDZ22-06	2698	Ⅳ	AATTACTTCTGCAATATATATATATAGCTTAATTTTGATTCCGTCATTCCATTCCTAGCTAGTCATATATAATTAATTACTCCATATACATATCGCTCAGCTGTTTCTATGTTATATATACATGCAATGAACTTGTCGTAGCTAGATATAGATTTAGATACTACTGTAGTCACTTATTATACCTAATGTAATTATTATCTTCTTTTTTTGTTCTTAATTATAAGGCTGGGATTTTCCGACATGGAGGTGCCACGGCGGAAGCAAACATGGACGTGGAAGAAGGAGACGAAGGAAGTGATGGCGGCGGCCGCAGAGGAGGAGGTAATCGCAGAGAGGATATGACGGAGGTTAGCAGTGAGAACTCGGGCGCGGCTGCTAGATCACGCTCCGTTGATGATT…
PgHDZ26-01	2721	Ⅳ	ATCTGGTAGTGATAATATGGATGGAGCCTCTGGTGATGATCAAGATGCCGATGACAAGCCACCAAGAAAGAAAAGATACCACCGACACACTCCCCAACAAATCCAAGAACTTGAATCTCTTTTTAAAGAGTGTCCTCATCCTGATGAGAAACAAAGATTAGAGCTTAGCAGAAGACTTAGCTTGGAAACTAGGCAAGTTAAGTTTTGGTTTCAAAATCGTCGAACACAAATGAAGACACAACTCGAACGCCATGAGAACTCAATACTTAGGCAAGAAAACGATAAGCTTCAAGCTGAAAATATGTCGATTAGGGAGGCTATGAGGAACCCAATTTGCACCAACTGTGGGGGTCCGGCTATAATAGGGGACATATCTTTGGAAGAGCAACACCTTCGGAT…
PgHDZ26-02	2172	Ⅳ	ATCTGGTAGTGATAATATGGATGGAGCCTCTGGTGATGATCAAGATGCCGATGACAAGCCACCAAGAAAGAAAAGATACCACCGACACACTCCCCAACAAATCCAAGAACTTGAATCTCTTTTTAAAGAGTGTCCTCATCCTGATGAGAAACAAAGATTAGAGCTTAGCAGAAGACTTAGCTTGGAAACTAGGCAAGTTAAGTTTTGGTTTCAAAATCGTCGAACACAAATGAAGACACAACTCGAACGCCATGAGAACTCAATACTTAGGCAAGAAAACGATAAGCTTCAAGCTGAAAATATGTCGATTAGGGAGGCTATGAGGAACCCAATTTGCACCAACTGTGGGGGTCCGGCTATAATAGGGGACATATCTTTGGAAGAGCAACACCTTCGGAT…
PgHDZ26-03	2608	Ⅳ	ATCTGGTAGTGATAATATGGATGGAGCCTCTGGTGATGATCAAGATGCCGATGACAAGCCACCAAGAAAGAAAAGATACCACCGACACACTCCCCAACAAATCCAAGAACTTGAATCTCTTTTTAAAGAGTGTCCTCATCCTGATGAGAAACAAAGATTAGAGCTTAGCAGAAGACTTAGCTTGGAAACTAGGCAAGTTAAGTTTTGGTTTCAAAATCGTCGAACACAAATGAAGACACAACTCGAACGCCATGAGAACTCAATACTTAGGCAAGAAAACGATAAGCTTCAAGCTGAAAATATGTCGATTAGGGAGGCTATGAGGAACCCAATTTGCACCAACTGTGGGGGTCCGGCTATAATAGGGGACATATCTTTGGAAGAGCAACACCTTCGGAT…
	1885.25
